# Supplementary material for: The neuroactive potential of the elderly human gut microbiome is associated with mental health status
Source: PLoS One. 2026 Apr 15;21(4):e0343493. doi: 10.1371/journal.pone.0343493 (PMC13082655; doi:10.1371/journal.pone.0343493)
Supplement: S1 Table — (CSV) [file pone.0343493.s001.csv]

feature	(Intercept) 2.5 %	(Intercept) 97.5 %	(Intercept) Estimate	(Intercept) Pr(>|t|)	(Intercept) Std. Error	(Intercept) t value	adlq_advanced 2.5 %	adlq_advanced 97.5 %	adlq_advanced Estimate	adlq_advanced Pr(>|t|)	adlq_advanced Std. Error	adlq_advanced t value	adlq_basic 2.5 %	adlq_basic 97.5 %	adlq_basic Estimate	adlq_basic Pr(>|t|)	adlq_basic Std. Error	adlq_basic t value	adlq_instrumental 2.5 %	adlq_instrumental 97.5 %	adlq_instrumental Estimate	adlq_instrumental Pr(>|t|)	adlq_instrumental Std. Error	adlq_instrumental t value	age 2.5 %	age 97.5 %	age Estimate	age Pr(>|t|)	age Std. Error	age t value	bmi 2.5 %	bmi 97.5 %	bmi Estimate	bmi Pr(>|t|)	bmi Std. Error	bmi t value	depression 2.5 %	depression 97.5 %	depression Estimate	depression Pr(>|t|)	depression Std. Error	depression t value	everyday_cognition 2.5 %	everyday_cognition 97.5 %	everyday_cognition Estimate	everyday_cognition Pr(>|t|)	everyday_cognition Std. Error	everyday_cognition t value	sexFemale 2.5 %
Succinivibrio	-0.5425437080992666	0.8680602577259959	0.1627582748133647	0.648944811581053	0.35676602197271196	0.4562045284284769	-0.26230697207970033	0.46649411744556146	0.10209357268293058	0.5805423690795315	0.18432633951031632	0.5538740309939082	-0.509181095186581	0.2728832576160252	-0.11814891878527783	0.5512501164577929	0.1977975355491181	-0.5973225018060879	-0.35408858112197467	0.5473814846853424	0.09664645178168389	0.6722898422949342	0.22799729555375084	0.4238929744624944	-0.5294832148036304	0.13053035127830043	-0.19947643176266494	0.23410126899945177	0.16692879087527165	-1.194979192724835	-0.1418013006545746	0.48921282456143766	0.17370576195343154	0.27826635550453693	0.15959433314807125	1.088420613232349	-0.39971554429857603	0.2617120024641536	-0.06900177091721123	0.680616428070433	0.1672864109265805	-0.4124768445626768	-0.19663485720103183	0.4538369496009568	0.12860104619996246	0.4357041525468406	0.16451551572264256	0.7816955478945313	-1.5725249146315043
Mannheimia	-1.054018902904503	-0.7383513068955763	-0.8961851049000397	2.734806324910411e-21	0.07983776823419524	-11.225077112265714	-0.060517838279522326	0.1025746337911428	0.02102839775581024	0.6109934984159258	0.04124889329961984	0.5097930168226852	-0.12940299057909416	0.0456088342522966	-0.041897078163398785	0.34549366674697224	0.04426350276617248	-0.9465377917496807	-0.05688939558264388	0.1448432632227796	0.043976933820067864	0.3901913486566272	0.051021661591517685	0.8619267277524141	-0.09642652063224791	0.05127255067758751	-0.022576984977330204	0.5465625723925331	0.03735563729926542	-0.6043795959485389	-0.07376909965072447	0.06744042249752756	-0.003164338576598458	0.9295244159908391	0.03571431861956078	-0.08860139851206192	-0.02872897927031936	0.11928651528312273	0.04527876800640169	0.2284914804494661	0.03743566618378313	1.2095088086349093	-0.07881441867094525	0.06674937988582298	-0.006032519392561142	0.870077779295367	0.03681559006815415	-0.16385774019630153	-0.09546004235671081
Succinatimonas	-0.9685711777634032	-0.7849756359839615	-0.8767734068736823	1.959016312374955e-40	0.04643447252344542	-18.88195039646433	-0.013467746828022008	0.08138852333888952	0.03396038825543376	0.15910944468448981	0.023990783371163407	1.4155597893586784	-0.030052145995452927	0.0717365431318888	0.02084219856821794	0.41953946732786573	0.025744111445577214	0.8095909082851095	-0.02452352971262136	0.09280627308076267	0.03414137168407065	0.2518771635662986	0.029674726582063	1.150520177149923	-0.047582655101465615	0.0383206538231628	-0.004631000639151412	0.8315173736744573	0.0217264253765249	-0.21315060157825796	-0.06524564057851842	0.016883279370842705	-0.024181180603837858	0.24633568961060268	0.02077181744069936	-1.1641340808464042	-0.05768977290618428	0.028397571052689252	-0.014646100926747514	0.5022559309451164	0.021772971004257364	-0.6726735145095126	-0.08926948086071473	-0.004608068674626334	-0.046938774767670534	0.03001009244990599	0.021412328316085548	-2.192137822415547	-0.10055581027850116
Haemophilus	-0.6746918014662846	0.33186215037896916	-0.1714148255436577	0.5018346489010612	0.254574819014246	-0.673337709548034	-0.3842244356874383	0.13582061915657334	-0.12420190826543248	0.34663285424533563	0.13152834527494997	-0.9442976569483776	-0.22436834389893853	0.33368337294153194	0.05465751452129671	0.6991513313012288	0.1411408842564388	0.38725500983818056	-0.43826079840542453	0.20499434562623264	-0.11663322638959595	0.4746195680432682	0.16269029749636071	-0.7169033936532384	-0.4975521945918422	-0.02659133009251427	-0.2620717623421782	0.029422453875298734	0.1191141087101327	-2.200173977542297	-0.3579842306464023	0.09228372321885123	-0.13285025371377554	0.24535100164067966	0.1138805154487977	-1.1665758026315478	-0.05166248422128453	0.4203073437267306	0.18432242975272303	0.12479681877599443	0.11936929293237003	1.5441360606630459	-0.17680077063424335	0.28735145320940403	0.05527534128758035	0.6384677143839935	0.11739208629943597	0.4708608819387336	-0.6020265251129582
Conservatibacter	-0.9685711777634032	-0.7849756359839615	-0.8767734068736823	1.959016312374955e-40	0.04643447252344542	-18.88195039646433	-0.013467746828022008	0.08138852333888952	0.03396038825543376	0.15910944468448981	0.023990783371163407	1.4155597893586784	-0.030052145995452927	0.0717365431318888	0.02084219856821794	0.41953946732786573	0.025744111445577214	0.8095909082851095	-0.02452352971262136	0.09280627308076267	0.03414137168407065	0.2518771635662986	0.029674726582063	1.150520177149923	-0.047582655101465615	0.0383206538231628	-0.004631000639151412	0.8315173736744573	0.0217264253765249	-0.21315060157825796	-0.06524564057851842	0.016883279370842705	-0.024181180603837858	0.24633568961060268	0.02077181744069936	-1.1641340808464042	-0.05768977290618428	0.028397571052689252	-0.014646100926747514	0.5022559309451164	0.021772971004257364	-0.6726735145095126	-0.08926948086071473	-0.004608068674626334	-0.046938774767670534	0.03001009244990599	0.021412328316085548	-2.192137822415547	-0.10055581027850116
Anaerobiospirillum	-0.9688970494856175	-0.7880013451844154	-0.8784491973350165	3.5703354754691516e-41	0.04575163715617005	-19.200388268872018	-0.015624050151488662	0.07783732496099768	0.031106637404754514	0.19032312734278328	0.023637990403262223	1.3159594734610587	-0.0452060024077693	0.055085847988613365	0.004939922790422029	0.8458694652412625	0.025365535167247724	0.19474940141615918	-0.0077238638656836195	0.1078805626150414	0.05007834937467889	0.08895432984538698	0.02923834921578134	1.7127625436407745	-0.054805596379613686	0.029834473957129362	-0.01248556121124216	0.5606577210804042	0.02140693059505474	-0.583248549146344	-0.05498407953371666	0.025937105554669437	-0.014523486989523613	0.4791071756394497	0.020466360507083167	-0.7096272434220635	-0.04953423030563985	0.03528716876497768	-0.007123530770331085	0.7403399799293517	0.021452791752843203	-0.33205611896115955	-0.08508806541841578	-0.001671629288746465	-0.04337984735358112	0.04161090667634222	0.021097452443154016	-2.056165192004383	-0.09723498251017326
Desulfovibrio	1.5341399580490918	3.368551627729986	2.451345792889539	4.7029276076876495e-7	0.4639542847658797	5.28359339137591	-0.6065662565797808	0.3411988538912758	-0.1326837013442525	0.5807795599763259	0.2397061091696749	-0.5535265738693915	-0.7510519268016618	0.26597908259523795	-0.2425364221032119	0.3473462178304262	0.257224647197944	-0.9428972874305122	-0.2110215038124882	0.9612899660602633	0.37513423112388755	0.20788016557176586	0.2964977483065531	1.2652178077792047	-0.46363176421488295	0.3946790140765023	-0.03447637506919034	0.8740398281313321	0.21708156889249253	-0.15881760595835945	-0.44366546410083346	0.37693316107921454	-0.03336615151080948	0.8725070139964765	0.20754351627707524	-0.1607670145969047	-0.13129273771461675	0.7288568434756695	0.2987820528805264	0.17180291134015802	0.2175466337947091	1.3734161162083356	-0.3827034527537777	0.46319880053947204	0.04024767389284717	0.8510505951763391	0.21394323934757037	0.18812313964948965	-2.2789420829116187
Bilophila	0.9424499848806319	2.2799879171465762	1.6112189510136041	4.686145167118962e-6	0.3382863644885279	4.7628847040574245	-0.2139860700378594	0.4770648031577849	0.13153936655996273	0.4529417036341469	0.17477866005185996	0.7526054183098363	-0.43339187027474924	0.30816335194846656	-0.06261425916314135	0.7389887576963399	0.18755207919104883	-0.33384998680478345	-0.5246635318762883	0.330112462684417	-0.09727553459593564	0.6534310246256877	0.21618756124705765	-0.44995898022444425	-0.04426745218394906	0.58155893270660175	0.2686457402613263	0.09185422861959676	0.1582822643294787	1.6972573737138115	-0.21117637654193713	0.3871526716670337	0.08798814756254827	0.5618715880142421	0.1513277146043953	0.5814410651252422	-0.26469695031741386	0.3624701743143252	0.04888661199845567	0.7583873442710855	0.15862136048655257	0.308196902664948	-0.11925435758924313	0.4975245091554142	0.18913507578308553	0.2273673849466771	0.15599399126642385	1.2124510325532964	-0.5009220711742206
Alistipes	3.0843315947741528	4.369917051816434	3.7271243232952935	6.602787050836021e-22	0.32514668930950735	11.46290104078975	-0.5080509575165625	0.15615820711746686	-0.1759463751995478	0.2967244185539094	0.1679899299628475	-1.0473626320247884	-0.2793865344939887	0.4333652957803628	0.07698938064318706	0.6699690247952471	0.1802672056093237	0.42708478440631603	-0.44767103462250657	0.3739038614063872	-0.03688358660805968	0.8593674411615133	0.20779043197811461	-0.17750377751726518	-0.1190564206281193	0.48246169683239326	0.18170263810213697	0.23434370307056457	0.15213428510769203	1.1943569325843562	-0.27987183431241	0.29521699445843735	0.007672580073013674	0.9580052160039018	0.14544986310277883	0.0527506861081885	-0.36059802325553203	0.24220875710669743	-0.059194633074417295	0.6984071296530887	0.15246021013572808	-0.3882628327858077	-0.24227507971775084	0.3505469421255092	0.05413593120387918	0.7185928172246886	0.14993489285074033	0.3610629265448658	-0.2331644951799346
Erysipelotrichaceae UCG-003	0.6447060994120842	2.2272536448937164	1.4359798721529002	4.592849850879188e-4	0.40025351272413806	3.587675876670203	-0.36580116391294015	0.45183610587722167	0.04301747098214079	0.8355132528225828	0.2067945385287538	0.2080203437101866	-0.6832239527273023	0.19416903064798988	-0.2445274610396562	0.2723683063267182	0.22190778699706876	-1.1019327638235887	-0.7081711504100449	0.3031823368417105	-0.2024944067841672	0.42989617582541717	0.2557887041271331	-0.7916471819002712	-0.17248829282794653	0.5679766954272513	0.19774420129965237	0.292821895240578	0.18727634025566184	1.0558952670139765	-0.285390050630069	0.42254065084120535	0.06857530010556817	0.7022966747121441	0.17904785915478166	0.3829998327223048	-0.25263531985617016	0.48941600425938914	0.1183903422016095	0.5291808219054517	0.18767755189842275	0.6308178096104229	-0.18930715194219278	0.5404529977517334	0.17557292290477028	0.34310041792299417	0.18456890233411125	0.9512595062571472	-0.9191658909610674
Parasutterella	-1.1405849278811808	0.3715876712914661	-0.38449862829485737	0.31645301846679186	0.3824544775239847	-1.005344821125135	-0.453636666299026	0.3276407613328419	-0.062997952483092	0.7503363569346799	0.1975985086290497	-0.3188179552577374	-0.6830024303144449	0.15537340992779575	-0.2638145101933246	0.21549938944522284	0.21203967994394912	-1.2441751952420494	-0.2647434710247658	0.701635729313489	0.2184461291443616	0.3729760713184104	0.24441393287884594	0.8937548141031862	-0.5441093610437763	0.163427590426098	-0.19034088530883914	0.2892990469320728	0.17894827300228627	-1.0636642763599473	-0.5249620249865079	0.15148742004557328	-0.1867373024704673	0.27692157190804767	0.17108570755261818	-1.091483941830941	-0.4375875957984079	0.27146514812141376	-0.08306122383849704	0.6439558753429815	0.17933164300237525	-0.46317104136160114	-0.4440135620481081	0.2532945886523111	-0.0953594866978985	0.5895637392058578	0.17636123323174735	-0.540705488107987	-0.0097964027236086
Lautropia	-0.9665680812184493	-0.771985218173067	-0.8692766496957581	1.4839335061797957e-37	0.04921335518303903	-17.663429905615278	-0.017579156727202977	0.08295381072936689	0.032687327001081956	0.20070389313728806	0.025426517821824632	1.285560501447236	-0.0352820253555742	0.07259823341360883	0.018658104029017318	0.4952058038123306	0.027284774254800217	0.6838284185449983	-0.03007013694910203	0.09428129733307401	0.03210558019198599	0.30908562151783775	0.03145061804040658	1.0208250963697418	-0.05311751952236481	0.03792669447988308	-0.007595412521240865	0.7420004670225735	0.023026648754819877	-0.3298531454626463	-0.07209950271106151	0.014944443060617225	-0.02857752982522214	0.19637276430649198	0.022014912067542785	-1.2980987494996545	-0.05245694854335069	0.03878231411594514	-0.006837317213702771	0.7674401172993964	0.02307597991732331	-0.2962958556126124	-0.08915615028240412	5.718453593666975e-4	-0.04429215246151871	0.052951799053727676	0.02269375447698469	-1.9517331302071879	-0.09874844396074235
Neisseria	-0.8864621316916776	-0.6231496837369179	-0.7548059077142978	1.4260818056065265e-21	0.06659625016562105	-11.334060188631323	-0.05352646774236478	0.08251625126610032	0.014494891761867766	0.6741988831607888	0.034407545175591706	0.4212707325645035	-0.028308775708451098	0.11767640807354186	0.04468381618254538	0.2282207159804295	0.036922165644406375	1.2102165569834304	-0.054207341669255976	0.11406688379472288	0.02992977106273345	0.48306189692951385	0.04255944792002641	0.70324622441002	-0.09014501611411785	0.03305737944040578	-0.02854381833685603	0.36120985660273575	0.03116000636917304	-0.9160401958420255	-0.09528164362994251	0.022507528972767726	-0.036387057328587394	0.22396729274191246	0.02979090911341708	-1.2214148010743175	-0.05812108837216564	0.06534524994974139	0.003612080788787872	0.908076597531882	0.031226762037971086	0.11567260109759883	-0.11436995682846571	0.007051312304563205	-0.053659322261951255	0.08275929710819299	0.030709528840807805	-1.7473183173897162	-0.2224199226610047
Enhydrobacter	-0.9942178618899473	-0.7888878590059223	-0.8915528604479348	2.3159934693132717e-36	0.051931491825717366	-17.167865376176668	4.1744368312209706e-4	0.10650301655796812	0.05346023012054511	0.0482480045600774	0.026830867302370404	1.992489825918602	-0.03554471647117384	0.0782939510123006	0.02137461727056338	0.45908805410672704	0.028791758373508284	0.7423866577815711	-0.04694709042126486	0.08427248339000554	0.018662696484370335	0.5747787138573718	0.03318768874027164	0.5623379389395099	-0.034618077930480474	0.06145466162672993	0.01341829184812473	0.5816662173254425	0.02429844941758246	0.552228317845467	-0.07755999065951968	0.014291539103238916	-0.03163422577814039	0.17545349691951775	0.023230832806000235	-1.3617344691133786	-0.06738831152545233	0.028890249555233324	-0.0192490309851095	0.4305644052629477	0.024350505223425647	-0.790498217942171	-0.08206853139493883	0.012615292840937577	-0.034726619277000624	0.14924177770240674	0.023947168827101926	-1.4501346496417222	-0.0853377790522923
Klebsiella	-1.0294411466220208	0.23685557958528225	-0.3962927835183693	0.21800358134424455	0.3202682372878078	-1.2373777271026796	-0.24897265127798346	0.4052708189523248	0.07814908383717069	0.6374520025162501	0.16546943432073347	0.4722871275772443	-0.33226366908792093	0.36979413992865273	0.018765235420365883	0.9159845277352254	0.17756250357001177	0.1056824219251159	-0.5999334946135386	0.20931461524686837	-0.1953094396833351	0.3415891139840095	0.20467277559008193	-0.9542521672471981	-0.25200621436305126	0.34048681573628936	0.04424030068661903	0.7682545672421783	0.1498516851761671	0.2952272484264004	-0.2566759391996134	0.30978434328238225	0.02655420204138445	0.8532232810051492	0.1432675552336243	0.1853469335613559	-0.2169161819229167	0.3768461761737888	0.07996499712543606	0.5952269921320491	0.15017272007410426	0.5324868397267927	-0.03009653099204368	0.5538308784007224	0.2618671737043394	0.07836400599051396	0.14768529226983224	1.7731432133803018	-0.4439827143527873
Proteus	-1.007091492890091	-0.714116283688154	-0.8606038882891225	2.6704967322206247e-22	0.07409847303417112	-11.614326895673651	-0.0035727672756873663	0.14779548124993233	0.07211135698712248	0.06167733673085073	0.03828363537023527	1.8836078729134371	-0.07255761076588406	0.08987314437358053	0.008657766803848232	0.8333897794277172	0.0410815336983881	0.21074594895632956	-0.08201882688811626	0.10521188245181387	0.0115965277818488	0.8068970104361214	0.047353868967223975	0.24489081958383058	-0.043631712950781096	0.09344971974308054	0.02490900339614972	0.4736658764637751	0.03467025374474757	0.7184546031747274	-0.09264269621522642	0.03841570133888847	-0.02711349743816897	0.4147491804096721	0.033146924490705554	-0.8179792802729446	-0.05778150644123844	0.07959360278820717	0.010906048173484362	0.7540665825103272	0.03474452959529483	0.3138925264068413	-0.11969337928298526	0.015406278944816283	-0.052143550169084486	0.12923812532346027	0.034169028872400274	-1.5260471804395639	-0.12182752568911803
Citrobacter	-0.9671989526731747	-0.4354016696278319	-0.7013003111505033	6.446739496558845e-7	0.13450068606391938	-5.214102111101657	-0.13067895658493672	0.14407884126605158	0.006699942340557426	0.9233282264855919	0.06949097614930591	0.09641456649223291	-0.16033803609814742	0.13449999644894076	-0.012919019824603323	0.8627051302034625	0.07456961312067921	-0.17324777860515272	-0.15453235762686682	0.18532159384176453	0.015394618107448866	0.8581154358778412	0.08595491382036158	0.17910108245378853	-0.13209102949791826	0.11673389210939679	-0.007678568694260735	0.9030620230413047	0.0629321053961295	-0.12201353579270188	-0.1822913939866671	0.05560074688561917	-0.06334532355052397	0.29422221820141664	0.06016701697554352	-1.0528247324655027	-0.06542351188844792	0.1839344800224711	0.05925548406701159	0.34904746713740875	0.06306692805100367	0.9395650921682807	-0.2018226387332722	0.04340504241287818	-0.079208798160197	0.20366532297049217	0.06202230136856308	-1.2771018877468672	-0.21543549427016284
Buttiauxella	-0.9685711777634032	-0.7849756359839615	-0.8767734068736823	1.959016312374955e-40	0.04643447252344542	-18.88195039646433	-0.013467746828022008	0.08138852333888952	0.03396038825543376	0.15910944468448981	0.023990783371163407	1.4155597893586784	-0.030052145995452927	0.0717365431318888	0.02084219856821794	0.41953946732786573	0.025744111445577214	0.8095909082851095	-0.02452352971262136	0.09280627308076267	0.03414137168407065	0.2518771635662986	0.029674726582063	1.150520177149923	-0.047582655101465615	0.0383206538231628	-0.004631000639151412	0.8315173736744573	0.0217264253765249	-0.21315060157825796	-0.06524564057851842	0.016883279370842705	-0.024181180603837858	0.24633568961060268	0.02077181744069936	-1.1641340808464042	-0.05768977290618428	0.028397571052689252	-0.014646100926747514	0.5022559309451164	0.021772971004257364	-0.6726735145095126	-0.08926948086071473	-0.004608068674626334	-0.046938774767670534	0.03001009244990599	0.021412328316085548	-2.192137822415547	-0.10055581027850116
Raoultella	-1.0820689297228818	-0.5175575338776031	-0.7998132318002424	1.0742005882192364e-7	0.1427746482593762	-5.6019275239063155	-0.1259014704578301	0.16575836483886816	0.019928447190519026	0.7874334238242283	0.07376579233360035	0.2701583831756879	-0.09537984350088755	0.21759548489551808	0.061107820697315275	0.44141585367891323	0.07915684741625097	0.7719840126524518	-0.21223601763073888	0.14852443497716353	-0.03185579132678768	0.7275101926832397	0.0912425277967352	-0.3491331520072982	-0.18760469070135755	0.07652697806773795	-0.05553885631680979	0.4071663103432639	0.06680344520982105	-0.831377126469591	-0.17286800186799944	0.07965834376394264	-0.04660482905202841	0.46678255904272636	0.06386825924008092	-0.7297025096118677	-0.12810677239056467	0.13659075910623775	0.004241993357836546	0.9495664944693359	0.06694656163316706	0.06336387193535796	-0.153824776206926	0.1064883637756093	-0.023668206215658356	0.7197638747397888	0.06583767355599449	-0.35949335596630266	-0.2949312242709277
Hafnia-Obesumbacterium	-1.0934442901686985	-0.5617580922667456	-0.827601191217722	7.376661696370812e-9	0.13447259071918222	-6.154422896082916	-0.09053708982266448	0.1841633149006325	0.04681311253898401	0.5015426957008978	0.06947646043947446	0.673798179165532	-0.11786924550614153	0.17690719942821065	0.029518976961034556	0.6927472670468854	0.07455403655338538	0.39594069383348696	-0.15980700822074223	0.17997595242839054	0.010084472103824169	0.9067518159027642	0.08593695902023152	0.11734732318664026	-0.16382341890090787	0.0849495266001408	-0.03943694615038354	0.5318107338628262	0.06291895974425306	-0.626789545006514	-0.18968860908125218	0.04815383939240285	-0.07076738484442466	0.24140615665447998	0.060154448912634675	-1.1764281133587258	-0.04174691223386284	0.20755899221972993	0.08290603999293354	0.19069583530764597	0.06305375423652762	1.3148470062850803	-0.20471876199758826	0.0404576944563875	-0.08213053377060038	0.18748436076852337	0.06200934576224362	-1.3244863779970435	-0.12745351745121208
Aeromonas	-0.9685711777634032	-0.7849756359839615	-0.8767734068736823	1.959016312374955e-40	0.04643447252344542	-18.88195039646433	-0.013467746828022008	0.08138852333888952	0.03396038825543376	0.15910944468448981	0.023990783371163407	1.4155597893586784	-0.030052145995452927	0.0717365431318888	0.02084219856821794	0.41953946732786573	0.025744111445577214	0.8095909082851095	-0.02452352971262136	0.09280627308076267	0.03414137168407065	0.2518771635662986	0.029674726582063	1.150520177149923	-0.047582655101465615	0.0383206538231628	-0.004631000639151412	0.8315173736744573	0.0217264253765249	-0.21315060157825796	-0.06524564057851842	0.016883279370842705	-0.024181180603837858	0.24633568961060268	0.02077181744069936	-1.1641340808464042	-0.05768977290618428	0.028397571052689252	-0.014646100926747514	0.5022559309451164	0.021772971004257364	-0.6726735145095126	-0.08926948086071473	-0.004608068674626334	-0.046938774767670534	0.03001009244990599	0.021412328316085548	-2.192137822415547	-0.10055581027850116
Escherichia-Shigella	1.723714896648893	3.6516871331140086	2.687701014881451	1.6394030953911374e-7	0.48761736245018966	5.511905895590419	-0.11851300838219686	0.8775910013553521	0.3795389964865776	0.13417223923216876	0.251931848793026	1.5065145526653398	-0.6832444642305486	0.3856582156583162	-0.14879312428611619	0.5829264684361828	0.27034388546952426	-0.5503846481591298	-0.980817458841802	0.25128545663814983	-0.3647660011018261	0.24375534335655297	0.31162003401826155	-1.1705473374040198	0.03755680853718402	0.9396440434556238	0.4886004259964039	0.03394904133054446	0.22815338824453724	2.1415435894062496	-0.057296416583014764	0.805155230872864	0.3739294071449246	0.08867840976486531	0.21812886597595244	1.714259162682982	-0.4997871596639499	0.4042326626862029	-0.047777248488873485	0.8347804310785776	0.22864217286930139	-0.20896078745798297	-0.4883032725171084	0.4007425649400678	-0.04378035378852032	0.8459042926101754	0.22485499436082376	-0.1947048314980551	-1.8522140872010848
Yersinia	-0.9324858257617681	-0.719090742785008	-0.825788284273388	9.316249502780585e-32	0.05397128939561359	-15.300510577397885	-0.005662451290438082	0.10459001697184214	0.049463782840702034	0.07824393599387999	0.027884746865569857	1.7738652274364544	-0.04385508911407089	0.07445500464909348	0.015299957767511297	0.609929020552093	0.029922659040880168	0.5113167832647687	-0.045625303602668775	0.0907483945823308	0.02256154548983102	0.5140976230215737	0.03449125550608048	0.6541236368114705	-0.040935537135844996	0.05891080748820508	0.00898763517618004	0.7224431591340266	0.02525285908947419	0.3559056479242873	-0.07083696865679955	0.02462236285812326	-0.023107302899338145	0.3401603098730055	0.024143307965839144	-0.9570893488180301	-0.07676237845914827	0.023297872074722552	-0.02673225319221286	0.2926284499230454	0.025306959575770893	-1.0563202233826048	-0.1007314993412943	-0.0023286247220207015	-0.0515300620316575	0.0402298206846424	0.02488778068056744	-2.070496469453885	-0.18215114430551804
Mailhella	-0.9588009351914668	-0.28846362229761585	-0.6236322787445413	3.3306048813749547e-4	0.1695398441341411	-3.6783818100665417	-0.16614900386101286	0.1801867330448855	0.00701886459193631	0.9362480636255077	0.08759426892055905	0.08012926734170081	-0.3256341861240628	0.04601294479908136	-0.13981062066249073	0.13913918716039111	0.09399595612185202	-1.4874110167170032	0.06526880334733767	0.49365907886594196	0.2794639411066398	0.010922648590545531	0.10834727404098254	2.5793352309069824	-0.23087033165859933	0.08277668130865011	-0.07404682517497461	0.3521880070183737	0.07932672800510937	-0.9334410612549823	-0.10362297648658542	0.19624312579528175	0.046310074654348166	0.542435400721889	0.07584129849867191	0.6106181667651579	-0.1938001844383635	0.12051877050056185	-0.03664070696890083	0.6455742595394338	0.07949667369506855	-0.4609086803989609	-0.18238277740537434	0.12672986770884392	-0.02782645484826521	0.7224261077407444	0.0781799083305025	-0.35592846605332357	-0.3776217846181596
Pseudomonas	-0.8940064464067894	-0.37144087486268235	-0.6327236606347358	4.220785984349673e-6	0.13216582733100155	-4.787346876360988	-0.08609081314985323	0.1838973388166169	0.048903262833381846	0.475072233642445	0.06828465061098053	0.7161677243101826	-0.1882531472059819	0.10146665750722204	-0.04339324484937994	0.5546677020936829	0.07327512520764078	-0.592196120121472	-0.15299980109569253	0.18095447067817458	0.013977334791241029	0.8687991858882568	0.08446278328152333	0.16548513141762217	-0.08543523318357091	0.15907022316163877	0.03681749498903393	0.5525502306737982	0.061839638285625484	0.5953704777343772	-0.15471105711241653	0.07905140562317828	-0.03782982574461912	0.5233055525615579	0.059122550295632306	-0.6398544304238819	-0.12888170998395224	0.11614756285441595	-0.00636707356476814	0.9183145605201017	0.06197212049256336	-0.10274093437761563	-0.19535178702981865	0.045618874991498595	-0.07486645601916003	0.22133809103784943	0.06094562796098484	-1.228413891593451	-0.444018321436786
Sutterella	1.6476582036242586	3.2639666619120886	2.4558124327681736	1.5244074259961252e-8	0.40879222865847775	6.0074831677386475	-0.4944653767340632	0.34061476903874877	-0.07692530384765725	0.716240042939536	0.2112061420878383	-0.36421906620341027	-0.47058754149891446	0.4255231025830506	-0.02253221945793196	0.9209477941649921	0.22664180555418223	-0.09941775482610724	-0.6634798740599861	0.36944908938952187	-0.14701539233523214	0.5745001657249211	0.2612455134100532	-0.5627480082479944	-0.40489654354429094	0.35136498363695734	-0.026765779953666777	0.8889102380466057	0.19127155683672897	-0.1399360176511465	-0.09879286164979934	0.624240316049403	0.26272372719980186	0.153021641937772	0.18286753533343408	1.436688730565329	-0.2662556410338458	0.49162606373771134	0.11268521135193277	0.5575546335422149	0.19168132763547024	0.5878778738752882	-0.0932045147022681	0.6521238047149611	0.2794596450063465	0.14044035940782676	0.18850636041316138	1.4824945131497793	-0.7987671211251453
Oxalobacter	-0.6489403933376992	-0.19015109122556922	-0.4195457422816342	4.161901167545269e-4	0.11603571108806675	-3.6156605440476404	-0.09713272384406772	0.13990485108309242	0.021386063619512344	0.7218299062951417	0.05995088253941378	0.3567264185886239	-0.20985505205121316	0.044506035342418065	-0.08267450835439755	0.20085848270725584	0.06433229701079714	-1.2851166862660284	-0.11748764920779421	0.17570933051624232	0.029110840654224052	0.6952300773775235	0.0741545626162772	0.3925697843416868	-0.1459886335060588	0.06867626940318	-0.038656182051439406	0.4776416682012048	0.05429244871240813	-0.7119992368773896	-0.10775071870934176	0.09748231419325563	-0.005134202258043068	0.921348923019134	0.05190696644838759	-0.09891162226072554	-0.09714525610459802	0.11797953436022714	0.010417139127814558	0.8484401096189147	0.05440876219070273	0.1914606895724347	-0.01533257933005705	0.19622893156623963	0.09044817611809129	0.09316452365059273	0.05350754745741166	1.6903816455067735	-0.6135221396125614
Acinetobacter	-0.9937067716010721	-0.792426714860611	-0.8930667432308416	2.8850789177912453e-37	0.05090719073919822	-17.54303724607584	4.1229074149583267e-4	0.10440542290764072	0.05240885682456828	0.04823501483499038	0.026301653032495355	1.992606957434113	-0.033690381675188064	0.07790292241332475	0.02210627036906834	0.4347954680674845	0.028223867324205197	0.7832473882879148	-0.04374074935297845	0.08489063861378474	0.02057494463040314	0.5281293301847279	0.03253309199289138	0.6324312682882665	-0.034011926333611074	0.06016586647638133	0.013076970071385127	0.5838669701275034	0.023819184769790565	0.5490099765282651	-0.07452489261696016	0.015514949893481757	-0.029504971361739202	0.19721891820142895	0.022772625917513604	-1.295633251457751	-0.06884679793633519	0.025532756756195672	-0.021657020590069756	0.36580554341092464	0.023870213822567158	-0.907282220052632	-0.08301153036955361	0.00980474220102348	-0.036603394084265065	0.12117630943974565	0.023474832867045593	-1.5592611155775082	-0.08795634141609152
Christensenellaceae R-7 group	2.436200528305455	4.056485965889736	3.2463432470975953	6.360786130559232e-13	0.40979807517347216	7.921811847757902	-0.9532447757274369	-0.11610988821669332	-0.5346773319720651	0.01266526055173226	0.21172582163913906	-2.5253288797403166	-0.2870531202593549	0.6112624330777523	0.1621046564091987	0.4767215891159323	0.2271994650552369	0.7134904845387189	-0.2112404734609139	0.8242300451486129	0.3064947858438495	0.24384395411054957	0.2618883164547289	1.170326305476218	-0.34732272564081185	0.41079960751523686	0.03173844093721249	0.8687665741273636	0.1917421866955527	0.16552664535742792	-0.5263611723356241	0.19845105190856954	-0.16395506021352724	0.37264401037161177	0.18331748682523316	-0.8943776344143033	-0.05258755684858907	0.7071589403971894	0.32728569177430017	0.09072334083584445	0.19215296574861232	1.7032559997147156	-0.4997406126254432	0.24742161125487405	-0.1261595006852846	0.5054700401668768	0.18897018641664998	-0.6676158979232969	-1.2803600340715724
Helicobacter	-1.0136457152204879	-0.7690240953575554	-0.8913349052890216	1.685844453954958e-29	0.061869018038639305	-14.406805434221578	0.005988386243733809	0.13237432262045312	0.06918135443209346	0.032127390910297406	0.031965178637533995	2.1642724170751126	-0.0447093714450921	0.09091327917442821	0.023101953864668054	0.501731250523253	0.034301302649899786	0.6735007734388638	-0.06021783593521393	0.09611170311206729	0.01794693358842668	0.6505906955335752	0.03953843113584094	0.453911120721178	-0.05771778937354357	0.0567392741099093	-4.892576318171306e-4	0.9865393558255326	0.02894816136560328	-0.016901164313615966	-0.07777748207172948	0.03165060774398662	-0.02306343716387143	0.4060682527078492	0.027676247367407265	-0.8333296366989378	-0.08089465288968975	0.033807617790801985	-0.02354351754944388	0.41841171200102456	0.029010178486188542	-0.8115605893515172	-0.11183738055544067	9.649870190608506e-4	-0.05543619676818991	0.053995467428948916	0.02852966028995536	-1.9431074960155668	-0.10657884849654747
Arcobacter	-0.9594993570670761	-0.7647183426313341	-0.8621088498492051	3.6614278391843463e-37	0.0492634710802006	-17.499961552560876	-0.019669207433680207	0.08096613670173348	0.03064846463402664	0.23054995579728868	0.025452410645989864	1.2041478137496353	-0.03624576784093153	0.07174434964310912	0.017749290901088795	0.5168411561621866	0.02731255941465255	0.6498582074137921	-0.02674054309356451	0.09773752314998059	0.03549849002820804	0.26142198439314857	0.0314826454429992	1.1275574059517874	-0.05772527687605662	0.0334116510338109	-0.012156812921122865	0.5987389738246591	0.023050097697828946	-0.5274083034480108	-0.07282440220175006	0.014308183846914586	-0.029258109177417734	0.1864355097600469	0.022037330719250122	-1.3276612104323549	-0.05905569841889036	0.03227647677375185	-0.013389610822569255	0.5630757584183791	0.023099479096197376	-0.579649903221127	-0.09176658479875646	-0.001947215606343304	-0.04685690020254988	0.04098119817942466	0.022716864420644262	-2.062648230623238	-0.11108572931737025
Campylobacter	-1.0398585555513686	-0.6904986215606134	-0.865178588555991	1.3641396596982204e-17	0.0883591404151565	-9.791613912165044	-0.0322837019878158	0.1482162162723574	0.0579662571422708	0.20626357856797406	0.045651536054208644	1.2697548024110101	-0.06086492924954047	0.13282653716555282	0.03598080395800618	0.4638738917549595	0.048987905632709675	0.7344834095944993	-0.12250301938269968	0.10076129173160696	-0.010870863825546362	0.8476152014427866	0.05646738705865519	-0.19251579348366715	-0.0692108549434596	0.0942526695224496	0.012520907289495002	0.7624457559805398	0.04134273883685198	0.3028562606581388	-0.12422313752742875	0.032058184851901955	-0.0460824763377634	0.24563511112535782	0.039526236310621216	-1.1658705872124848	-0.051937755892468636	0.11187596480801526	0.02996910445777331	0.4706666035622601	0.04143130949207904	0.7233443698781207	-0.11562305155012845	0.04547729482117927	-0.035072878364474584	0.39081580469794086	0.04074505042220841	-0.8607886847860626	-0.10477109355212827
Elusimicrobium	-1.0871592101531746	-0.2385061627489471	-0.6628326864510609	0.002426252775889019	0.21463896252431994	-3.0881284490739085	-0.2054125425713325	0.23305160509982958	0.013819531264248522	0.9010034515301698	0.11089512969770976	0.12461801795912347	-0.3233937358139933	0.1471148635885709	-0.0881394361127112	0.46012564967524017	0.11899972308287048	-0.7406692539219741	-0.2226911887636378	0.31965474037423447	0.048481775805298326	0.7242815927537012	0.13716862022177348	0.3534465516013302	-0.24727148001744562	0.14980845010728425	-0.048731514955080685	0.6282615688337505	0.10042834878386475	-0.48523664428614105	-0.12740316600305487	0.2522300076541485	0.062413420825546816	0.5167285395423902	0.09601576378336495	0.6500330608874472	-0.12148857919614169	0.27644203548839563	0.07747672814612698	0.4426982993660419	0.10064350155084181	0.7698135195245395	-0.11858119747238394	0.2727581823017853	0.07708849241470067	0.4373692521418101	0.09897646479507603	0.7788567976670726	-0.4671303709332801
Bifidobacterium	1.5803631804898925	3.404491320790708	2.4924272506403002	2.726470665728393e-7	0.461353403187737	5.402425198164335	-0.8096240449930305	0.1328279885280535	-0.33839802823248855	0.15790825543983272	0.2383623405614762	-1.4196790794861829	-0.7141467491498649	0.29718288555647676	-0.20848193179669405	0.4164042843184397	0.255782671407853	-0.8150744952704927	-0.20814246797600322	0.957597140388074	0.3747273362060354	0.20583201615370444	0.29483561141752657	1.270970404166583	-0.755838326394618	0.0976608470363749	-0.32908873967912156	0.12962009473584066	0.21586463120697957	-1.524514404416619	-0.496226882399727	0.3197715484996345	-0.08822766695004622	0.6696666565146607	0.20638004796592385	-0.42750095185855275	-0.7827436456899929	0.07258402249372664	-0.3550798115981331	0.1029425960971612	0.21632708900160702	-1.6414024394119933	-0.532926078574206	0.3082341308157095	-0.11234597387924827	0.5982733491179327	0.21274389482536585	-0.5280808362160955	-0.6624871928858378
Anaerostipes	1.986932461697656	3.2130017041998067	2.5999670829487314	4.724145743717991e-14	0.3100940142718793	8.384447823198462	-0.1658900405552751	0.46756954230234815	0.15083975087353654	0.34806095853184316	0.16021283147633159	0.9414960679714363	-0.3732043587033355	0.3065506057367721	-0.03332687648328172	0.8465730112374661	0.17192173030480523	-0.1938491220638339	-0.6489132926673367	0.13462677066724704	-0.2571432610000448	0.19654912853292653	0.1981707681422711	-1.297584216938777	-0.2319768729717478	0.3416939464873389	0.05485853675779555	0.7059272500078149	0.1450912241413598	0.3780968634212353	-0.389663731064469	0.1588013443609539	-0.11543119335175754	0.4067376922728123	0.13871625763933979	-0.8321388950088096	-0.33299100257800224	0.24190882109787432	-0.04554109074006396	0.754585452098852	0.1454020604611452	-0.3132080150420812	-0.21526497882903395	0.3501123310016063	0.06742367608628619	0.6380016749306407	0.14299365281020154	0.4715151670107976	0.08832721133150212
Turicibacter	-0.7932062771668245	0.33015536421885266	-0.23152545647398587	0.4165076288378028	0.284117494168133	-0.8148933494991879	-0.342826896835153	0.23756789008421464	-0.05262950337546919	0.7204818044970217	0.14679183124356296	-0.35853155403548437	-0.22004668332237853	0.40276532934595377	0.09135932301178762	0.5628497132395602	0.15751987771174594	0.579985995030868	-0.40697879556774874	0.3109242568264815	-0.04802726937063361	0.7917724562991122	0.18157003834518073	-0.26451098324564715	-0.3875532741094778	0.1380612434258122	-0.1247460153418328	0.3496513665584349	0.13293695824998178	-0.9383847575875304	-0.46686373528849245	0.03565651888185206	-0.2156036082033202	0.09201990505361755	0.1270960215514369	-1.6963836127322325	-0.20884313307421387	0.31789743521447844	0.054527151070132285	0.6829434163026602	0.13322175586686336	0.4092961447274768	-0.4470244805891692	0.0709912731356476	-0.1880166037267608	0.1534799544051111	0.13101510009400624	-1.4350758316549368	-0.6036361756277187
[Eubacterium] hallii group	2.454837096717708	3.3066244192571883	2.880730757987448	7.511508704487054e-27	0.2154316746525026	13.371899757239266	-0.30141458661113585	0.1386689121952742	-0.08137283720793081	0.4659423434958875	0.11130469147174137	-0.7310818271176843	-0.3212074392176058	0.15103885901081054	-0.08508429010339764	0.4774160499119342	0.11943921702483118	-0.7123647678108003	-0.3038062545354208	0.24054268556859587	-0.03163178448341249	0.8186139081326136	0.13767521617051026	-0.22975656304208475	-0.10647747610738449	0.2920689635120143	0.0927957437023149	0.35883193804338065	0.1007992542763161	0.9205995061028769	-0.2170831049078525	0.16395214327244423	-0.026565480817704136	0.7832126114780282	0.0963703725624638	-0.27566024817933904	-0.3062031508749241	0.09319711508227	-0.10650301789632707	0.29353670565507356	0.10101520165302191	-1.0543266375110085	-0.11416219059992108	0.2786224974674585	0.08223015343376869	0.4092119886193518	0.09934200813876792	0.8277480491324859	0.21456017306389102
Fusobacterium	-1.0337254012185977	0.042323404533671616	-0.495700998342463	0.07066315554834793	0.272151263697978	-1.82141722072829	-0.17851496791761134	0.37743522151476117	0.09946012679857491	0.48051608792975165	0.14060937180388797	0.7073506233801747	-0.238442871584635	0.3581380492426575	0.05984758882901124	0.6922310014419133	0.15088558310117212	0.3966421946945197	-0.3932887275175559	0.2943782656529031	-0.049455230932326386	0.7765581206094389	0.17392281855086716	-0.2843515954053046	-0.07454041895888289	0.4289366921006039	0.1771981365708605	0.16624804402141183	0.12733802712791828	1.39155710644751	-0.39757270364802866	0.08378280952342221	-0.15689494706230322	0.19959968390439584	0.12174309426979518	-1.288737960894997	-0.3386897242104134	0.16586601150900077	-0.08641185635070632	0.499419363865379	0.1276108298694722	-0.6771514332999277	-0.16050431596413617	0.33569406986367245	0.08759487694976816	0.4863371578380159	0.12549711223695598	0.6979832076484506	-0.2694816312201844
Incertae Sedis	0.7271095666142925	1.9701230083462096	1.348616287480251	3.301358986682567e-5	0.31437949389704134	4.289771800198649	-0.10110965533284255	0.5411042988146433	0.21999732174090036	0.17776304058249295	0.1624269626539149	1.3544384389533364	-0.2713575149966775	0.41779161997281256	0.07321705248806752	0.6750744711987452	0.17429767772215157	0.4200690074871969	-0.6895602371436068	0.10480830020974485	-0.292375968466931	0.14781945422568413	0.20090947559900973	-1.4552622149613141	-0.03664366052702278	0.5449552533008459	0.2541557963869116	0.08621027258975161	0.1470963756638992	1.7278182092510064	-0.037745857412439465	0.5182989705966234	0.24027655659209202	0.08973799847742536	0.14063330752883202	1.7085323584729855	-0.691470410961148	-0.10862550815610095	-0.4000479595586245	0.007481338671819115	0.1474115077219249	-2.71381770487871	-0.13413252430127504	0.4390582641206798	0.15246286990970237	0.294742236681695	0.14496981602987702	1.0516869930929698	-0.4735250641827283
Anaerofustis	-0.9615045577893261	-0.6797664767416866	-0.8206355172655063	4.788261901674124e-22	0.07125640991288908	-11.516655389581553	-0.02770117159589973	0.1178613146885827	0.045080071546341485	0.2228077373220092	0.03681525817190652	1.2244942392049227	-0.06371468093366954	0.09248600710669329	0.014385663086511877	0.7162988448693475	0.03950584249843515	0.36414014172920633	-0.08262912799795448	0.09742030658154839	0.007395589291796957	0.8712184918646247	0.0455376009777378	0.16240621229503235	-0.00885965930385589	0.12296398509129049	0.0570521628937173	0.08924341011360129	0.03334046858806832	1.711198591675906	-0.13301597134447707	-0.006984347260459198	-0.07000015930246813	0.029723167370941682	0.03187556696036196	-2.196044368073987	-0.11301293058975674	0.0190931263132927	-0.04695990213823202	0.16207683864329414	0.03341189557214104	-1.4054845238229272	-0.11402006817861021	0.015897813143073765	-0.04906112751776822	0.1376441230530967	0.03285846830520091	-1.4931045191173054	-0.14920528455564072
Peptococcus	-0.9686532395600903	0.11246833964744629	-0.428092449956322	0.11968063519236664	0.2734342554163131	-1.5656138229810908	-0.3229511307682429	0.23561995220383483	-0.043665589282204015	0.7577106533447524	0.14127224089034168	-0.3090882469691842	-0.24632275834552708	0.35307059983861566	0.0533739207465443	0.725305483480029	0.15159689691579326	0.3520779239709084	-0.15717188799291323	0.5337369459289789	0.18828252896803285	0.2831040067992432	0.17474273587477826	1.0774841542080313	-0.36154921796680556	0.14430141491684384	-0.10862390152498086	0.3973019573552532	0.12793833164980195	-0.8490332813023594	-0.09360640474257287	0.39001834329695223	0.14820596927718968	0.22767131706411792	0.12231702282551918	1.2116544848266961	-0.3500560091919939	0.15687833326828354	-0.0965888379618552	0.45249564620845306	0.12821242045430997	-0.7533500858934006	-0.42541608539498066	0.07312150845640294	-0.17614728846928887	0.16460516460025762	0.12608873820806918	-1.3970104782761332	-0.30439541519333785
Pseudoramibacter	-0.9685711777634032	-0.7849756359839615	-0.8767734068736823	1.959016312374955e-40	0.04643447252344542	-18.88195039646433	-0.013467746828022008	0.08138852333888952	0.03396038825543376	0.15910944468448981	0.023990783371163407	1.4155597893586784	-0.030052145995452927	0.0717365431318888	0.02084219856821794	0.41953946732786573	0.025744111445577214	0.8095909082851095	-0.02452352971262136	0.09280627308076267	0.03414137168407065	0.2518771635662986	0.029674726582063	1.150520177149923	-0.047582655101465615	0.0383206538231628	-0.004631000639151412	0.8315173736744573	0.0217264253765249	-0.21315060157825796	-0.06524564057851842	0.016883279370842705	-0.024181180603837858	0.24633568961060268	0.02077181744069936	-1.1641340808464042	-0.05768977290618428	0.028397571052689252	-0.014646100926747514	0.5022559309451164	0.021772971004257364	-0.6726735145095126	-0.08926948086071473	-0.004608068674626334	-0.046938774767670534	0.03001009244990599	0.021412328316085548	-2.192137822415547	-0.10055581027850116
Alicyclobacillus	-0.9681376026295071	-0.7816395951875222	-0.8748885989085147	1.1829577495595937e-39	0.04716855604612434	-18.548131896448012	-0.011362073962372897	0.08499378091323001	0.03681585347542856	0.13310261644411445	0.02437005415452459	1.5107005196618843	-0.027288120632182656	0.07610974795651164	0.02441081366216449	0.3521820572481298	0.026151100628207982	0.933452630128832	-0.02451102144270908	0.0946736505947759	0.035081314576033404	0.246472025040783	0.030143854939511137	1.163796556426845	-0.051237012894837265	0.036024343191699275	-0.007606334851568997	0.7308729380055746	0.022069898878190438	-0.3446474718144544	-0.07006010881797893	0.01336718890104029	-0.02834645995846932	0.18129369975084192	0.021100199526047976	-1.343421417578346	-0.05606512924587653	0.03138317128851302	-0.01234097897868176	0.5777418485218472	0.022117180346700543	-0.5579815684110382	-0.09297350297647067	-0.0069736767993294965	-0.049973589887900086	0.023059387669399443	0.02175083625091981	-2.297547979829363	-0.0979446149889283
Peptoniphilus	-0.7305601995748332	-0.37461139174966607	-0.5525857956622496	7.999905483227373e-9	0.09002558001417463	-6.138097589321217	-0.07887659731098072	0.10502752123899851	0.013075461964008899	0.779032722088079	0.0465125168998721	0.2811170591382221	-0.09287548595375637	0.10446897129068901	0.005796742668466312	0.9077070741671592	0.04991180988795419	0.11613970083391645	-0.09119779359201763	0.13627724758756884	0.02253972699777561	0.6958160873760644	0.057532353166354966	0.39177481464389136	-0.08747463511094056	0.07907178591649214	-0.004201424597224205	0.9206899527629134	0.042122456439421335	-0.0997431050410488	-0.1672408060265419	-0.008012042296195523	-0.08762642416136872	0.0312300852433223	0.04027169495902686	-2.175881205162122	1.7623084630975783e-4	0.16707945275465003	0.0836278418004799	0.04952466805857013	0.04221269752338375	1.9811063188784417	-0.1466465143400844	0.017492159422677067	-0.06457717745870367	0.12205194029261625	0.04151349571455206	-1.555570696882241	-0.4947576134614933
UCG-004	-0.956996142919414	-0.5257600257365005	-0.7413780843279573	2.7736734509923443e-10	0.10906703637990793	-6.79745328135213	-0.12738542561754085	0.09541655116669484	-0.01598443722542301	0.7770861256621113	0.05635045474898007	-0.2836611930928974	-0.0952768736495142	0.14380822965405987	0.02426567800227283	0.688811970344702	0.060468737707431885	0.40129294776547764	-0.06733741798781401	0.20825123790253008	0.07045690995735804	0.31382290759597486	0.06970111444801089	1.010843377689619	-0.1768209941758198	0.02495193034499317	-0.07593453191541333	0.1389883516201025	0.051031845483984616	-1.4879832621229414	-0.10671449942085436	0.08619299824559847	-0.010260750587627947	0.8337324630366735	0.0487896264426751	-0.21030598788625113	-0.20944996027425014	-0.007244767339812913	-0.10834736380703153	0.03587829028864801	0.05114117360590221	-2.1185936138651136	-0.16517864500398333	0.0336772657251032	-0.06575068963944007	0.19323032630157053	0.050294082489035906	-1.3073245675328444	-0.2604183382178687
Eggerthella	-0.5802922371855777	0.33250009715337697	-0.12389607001610035	0.5923414846481208	0.23086089214188035	-0.5366698052087464	-0.13961814883388446	0.331984132099263	0.09618299163268926	0.42137722894997487	0.11927633396616895	0.8063878930079307	-0.29809756797482284	0.20797101221687925	-0.0450632778789718	0.7253077739944984	0.1279934542752712	-0.352074863000851	-0.40315778245565914	0.18017743114098458	-0.11149017565733729	0.451099467859303	0.14753551576024482	-0.7556836405311136	0.020938746200689	0.44802908358453575	0.23448391489261236	0.03162201470587782	0.10801849731244363	2.1707755683211123	-0.17811457319098448	0.2302104211456095	0.026047923977312516	0.8012341643530411	0.10327241907069923	0.25222536870643436	-0.41204472371367196	0.015960591054051287	-0.19804206632981033	0.06943877903086852	0.10824991084122217	-1.8294894175043959	-0.19363109142800244	0.22728483773224106	0.016826873152119302	0.8746334575986293	0.10645688320009299	0.15806280107310716	-0.7416185686535293
Coprobacillus	-0.8124370058687386	-0.32402968207149396	-0.5682333439701163	9.315628866822308e-6	0.12352661855132342	-4.600088229032385	-0.06875007009487158	0.18358991925664184	0.057419924580885136	0.36981343554457813	0.06382112652923584	0.8997008937876022	-0.026328813432457465	0.2444530408962159	0.10906211373187921	0.11351464508581395	0.06848539159941802	1.5924872616601349	-0.2402890783970637	0.07183579363723043	-0.08422664237991663	0.2878193404182547	0.07894175236439892	-1.0669467025652333	-0.11320915730892737	0.11531384935322976	0.001052346022151197	0.985499060991912	0.05779740167425613	0.018207497078885613	-0.15089846352608513	0.06758378070516999	-0.04165734141045757	0.45218378866997455	0.05525792003601315	-0.7538709633534577	-0.12764693643525699	0.10136564670402706	-0.013140644865614958	0.8208526601481926	0.05792122399180775	-0.2268709802726811	-0.17873110702840145	0.04648816220841279	-0.06612147240999433	0.24768347512902578	0.05696182961616086	-1.1608031703959656	-0.38942409535830125
Erysipelatoclostridium	-0.46516885303418576	0.6096170602154571	0.0722241035906357	0.7908629420949157	0.2718318564474266	0.2656940379782314	-0.2958285082814274	0.25946919650311645	-0.01817965588915551	0.8971909293093363	0.14044434720602508	-0.12944384199733458	-0.23662929671130878	0.359251453670094	0.0613110784793926	0.6847578088090958	0.15070849794422175	0.4068189870891305	-0.4951805837852444	0.19167933680139132	-0.15175062349192653	0.38385289282878654	0.17371869600325654	-0.873542266798283	-0.06965348846389213	0.43323272238233107	0.18178961695921947	0.15513213436498444	0.1271885782935351	1.4292919961702228	-0.42994716509609476	0.05084341062509137	-0.18955187723550168	0.12128259040472666	0.12160021186503997	-1.558812063961525	-0.3809019810868288	0.12306158850369689	-0.12892019629156595	0.3135347347634722	0.12746106086323883	-1.0114476956212746	-0.3182031540547675	0.1774128741532684	-0.07039513995074956	0.5752873002305119	0.12534982397149994	-0.5615894599640993	-0.46647766763163967
Candidatus Stoquefichus	-0.9685711777634032	-0.7849756359839615	-0.8767734068736823	1.959016312374955e-40	0.04643447252344542	-18.88195039646433	-0.013467746828022008	0.08138852333888952	0.03396038825543376	0.15910944468448981	0.023990783371163407	1.4155597893586784	-0.030052145995452927	0.0717365431318888	0.02084219856821794	0.41953946732786573	0.025744111445577214	0.8095909082851095	-0.02452352971262136	0.09280627308076267	0.03414137168407065	0.2518771635662986	0.029674726582063	1.150520177149923	-0.047582655101465615	0.0383206538231628	-0.004631000639151412	0.8315173736744573	0.0217264253765249	-0.21315060157825796	-0.06524564057851842	0.016883279370842705	-0.024181180603837858	0.24633568961060268	0.02077181744069936	-1.1641340808464042	-0.05768977290618428	0.028397571052689252	-0.014646100926747514	0.5022559309451164	0.021772971004257364	-0.6726735145095126	-0.08926948086071473	-0.004608068674626334	-0.046938774767670534	0.03001009244990599	0.021412328316085548	-2.192137822415547	-0.10055581027850116
Catenibacterium	-0.36648502277289896	1.5156523766269032	0.5745836769270022	0.22943574664468244	0.4760249432569029	1.2070453136253172	-0.573445237322895	0.3989777960380772	-0.08723372064240888	0.7233506655513968	0.24594252227546	-0.3546914939121652	-0.6308857001033222	0.4126053170837964	-0.10914019150976291	0.679839249699189	0.2639168385921179	-0.41354008365657374	-0.39226589109338117	0.8105455048767962	0.20913980689170752	0.4929088795729454	0.30421170457483454	0.6874811315494936	-0.6642521458192188	0.21638922974027386	-0.22393145803947245	0.3164279345457368	0.22272936129108858	-1.0053971184643808	-0.13222373630047035	0.7097243323225881	0.2887502980110589	0.17726774784201038	0.2129431579858933	1.3559970686176614	-0.4312472181989922	0.45128080023535116	0.010016791018179493	0.9642690155800344	0.22320652574663433	0.04487678388735699	-0.47485552972723744	0.39305448931267917	-0.040900520207279106	0.8524561578792108	0.21950938209788665	-0.1863269798146495	-1.01547579438529
Asteroleplasma	-0.7327869233636188	-0.12634653415976554	-0.42956672876169216	0.0058157453618259	0.15337921235267746	-2.8006841486051837	-0.16266039745338798	0.15066242531729565	-0.005998986068046156	0.939763477080749	0.07924473472450515	-0.07570201463733423	-0.03612054380415772	0.300100976896446	0.13199021654614412	0.12286447560561584	0.08503620955850143	1.5521648628439897	-0.0603226441385403	0.32723323320792475	0.13345529453469224	0.17552198103351258	0.09801955191027041	1.3615170844369968	-0.24459723624363405	0.03915276984711234	-0.10272223319826086	0.1545386029146209	0.07176526038511681	-1.4313643209404996	-0.27481408856796036	-0.0035313891284702303	-0.1391727388482153	0.044402232945960934	0.06861206394838312	-2.0284004129786126	-0.16648701011437508	0.11787088806739396	-0.024308061023490563	0.7358717963439264	0.07191900675784585	-0.3379921681251351	-0.10727410151116669	0.17237375518002634	0.03254982683442982	0.646072318473218	0.0707277561966466	0.46021291477041226	-0.6677132360545313
Streptococcus	0.9014331248013673	2.5226497814674733	1.7120414531344204	5.18389192274796e-5	0.41003359650721044	4.175368720314883	-0.42678588360264763	0.41083012653206624	-0.007977878535290668	0.970013157512137	0.21184750583172138	-0.037658590805538225	-0.7893515155670865	0.10948032247231049	-0.339935596547388	0.1370606639573326	0.22733004234262846	-1.4953395206562363	-0.6028990606435615	0.43316656910084894	-0.08486624577135626	0.7465171391387069	0.2620388303036672	-0.32386896885857674	-0.4587447001150048	0.2998133451486864	-0.07946567748315922	0.6793554576135035	0.19185238578695962	-0.41420218548337995	-0.5101823268552974	0.21504646533322241	-0.14756793076103747	0.4224493180509461	0.18342284402823208	-0.8045231854453424	-0.5082389436701228	0.25194419913153976	-0.12814737226929152	0.506168020581239	0.19226340092514585	-0.6665198454446527	-0.2544641065152863	0.4931275304202599	0.11933171195248683	0.5289827525066286	0.18907879236928354	0.6311216105052332	-0.04004458172723058
Slackia	-0.4658193133026648	0.461901605567967	-0.001958853867348906	0.9933507713855854	0.2346365881175639	-0.008348458708270291	-0.3675404837510783	0.11177478320461379	-0.12788285027323223	0.29327377854814685	0.12122708088554575	-1.054903321428406	-0.3182473163698503	0.19609794110539716	-0.061074687632226586	0.6394432712958737	0.13008676841668923	-0.4694919273926027	-0.2267455436520087	0.36613003166643665	0.069692244007214	0.6428097080224398	0.14994843744636568	0.46477472652652263	-0.25057590066141444	0.18349943644738573	-0.033538232107014364	0.7604436919375501	0.1097851239672143	-0.3054897685139023	-0.15704420571551825	0.2579588839172692	0.05045733910087548	0.6314586615789113	0.10496142431306271	0.4807226981827069	-0.2890253974944533	0.1459798813189193	-0.07152275808776698	0.5166939373505285	0.11002032223025951	-0.6500867897666971	-0.1879345661950254	0.23986538115074407	0.025965407477859342	0.8106938738596167	0.10819796988546965	0.23998054219819834	-0.5341756533144352
Centipeda	-0.9784207230154334	-0.7863595850412863	-0.8823901540283599	9.460327117848615e-39	0.04857556750912789	-18.165308184254336	-0.02148954871398235	0.07774054704796249	0.028125499166990073	0.2643327206354959	0.025096999145503406	1.1206717984061962	-0.03114519510361554	0.07533697367464079	0.022095889285512628	0.4133401080475363	0.026931173232467222	0.8204577310755494	-0.02843851449388174	0.09430136918940982	0.03293142734776404	0.2905801485599109	0.03104302915628247	1.0608316341158155	-0.057390790008949616	0.03247352318678767	-0.012458633411080973	0.5844510800993883	0.02272823153265156	-0.5481567447596088	-0.07182454318226496	0.01409134384407346	-0.028866599669095747	0.18617706096829256	0.02172960659493897	-1.3284455723105013	-0.06217455262831158	0.027882281462876926	-0.017146135582717326	0.45283386585327645	0.022776923380739885	-0.7527854089905777	-0.07291824501745067	0.015646907542148092	-0.02863566873765129	0.20320948321345952	0.02239965144689552	-1.2783979610370255	-0.09891439022792921
Anaerococcus	-0.8273656125668496	-0.5410313397432753	-0.6841984761550625	1.0258966464070677e-16	0.07241886592169848	-9.447793298708088	-0.04019927222202345	0.10773787743724154	0.03376930260760905	0.36830931268735767	0.03741585141159008	0.9025400019936078	-0.08164500103130787	0.07710389886276273	-0.0022705510842725672	0.954982731731044	0.0401503291355184	-0.05655124461393163	-0.0681379002598129	0.11484880757504409	0.023355453657615592	0.6145923713983317	0.04628048793973953	0.5046501170866229	-0.03600629341577982	0.09796788294859751	0.03098079476640884	0.3621152891396162	0.033884375137585784	0.91430916582091	-0.1475192162875802	-0.01943154954163788	-0.08347538291460903	0.01100080930750562	0.032395575537731744	-2.5767525820735506	-0.02395981819758896	0.1103013778688677	0.04317077983563938	0.2057016758185304	0.03395696736036373	1.2713379076963884	-0.1311473765934123	8.899466420420332e-4	-0.06512871497568513	0.05312617884360933	0.03339451164457696	-1.950282000493383	-0.3419867326672583
Faecalitalea	-0.6818486492854522	0.08287873377840982	-0.2994849577535212	0.12376177427934876	0.1934127175019532	-1.5484243312516242	0.017405055692348848	0.41250826216935677	0.2149566589308528	0.033171979887860616	0.09992840135040883	2.151106752694722	-0.1878524001652569	0.2361262929304883	0.024136946382615706	0.822233662685351	0.10723150891502294	0.22509192145886295	-0.36488917481454136	0.12382265432874458	-0.12053326024289839	0.33115118016645684	0.12360363319441851	-0.9751595250708313	-0.08423114907324214	0.2735804404335219	0.09467464568013989	0.2972741832394012	0.09049670956325269	1.0461667185144121	-0.1479047728414904	0.1941854185542633	0.02314032285638646	0.7895098238710793	0.08652049738761694	0.2674548061451432	-0.3393414612124036	0.01923668628790587	-0.16005238746224887	0.07975943935096122	0.09069058527365349	-1.7648181118172326	-0.13646592872809904	0.21617280944635892	0.03985344035912993	0.655672187793828	0.08918840642729532	0.44684552573116876	-0.43613277957823227
[Eubacterium] brachy group	-0.7518757732108712	-0.021561696442475242	-0.38671873482667324	0.03808023169029431	0.18470900002531965	-2.0936648174894694	-0.24655680619851936	0.13076645939506068	-0.057895173401729345	0.5450474839809485	0.09543154827642819	-0.6066670241378613	-0.14162548465451197	0.26327384898401235	0.060824182164750176	0.5534964107455014	0.10240601051841391	0.5939512911091601	-0.37928213829377966	0.08743729167694919	-0.14592242330841523	0.21844062263748026	0.11804137691518084	-1.2361972311901144	-0.031920605867259116	0.3097891935134208	0.13893429382308087	0.11016334464776609	0.0864242896997783	1.6075838668239266	-0.11494823059559822	0.21174764539064234	0.04839970739752205	0.558972326853944	0.08262701005686773	0.5857613311217619	-0.16444205586564342	0.1779998058234406	0.00677887497889858	0.9377246676700497	0.08660944085767448	0.07826946937618871	0.03602167462042702	0.3727914048618568	0.20440653974114192	0.017707754661563647	0.0851748611870424	2.399845880491299	-0.42308942692410484
[Clostridium] innocuum group	-0.6009677582323014	0.0307662880706292	-0.2851007350808361	0.07651355711033093	0.15977641358208156	-1.7843731041964588	-0.009398476620409213	0.31699253913603653	0.15379703125781366	0.06453147681708697	0.08254990565756318	1.8630794309541754	-0.10574409596483558	0.24450068572782702	0.06937829488149572	0.4348222667845648	0.08858293362877935	0.7832015947026131	-0.36413684114596967	0.03958337096916534	-0.16227673508840215	0.11423948236002197	0.10210779039035982	-1.589268893862216	-0.015457420652604664	0.28012734361667047	0.1323349614820329	0.0788605987779165	0.0747584744258079	1.7701666934544695	-0.24799469890786915	0.03460276732270287	-0.10669596579258314	0.13772401765012912	0.07147376321720772	-1.4927990494684835	-0.21755516803963248	0.07866284252592155	-0.06944616275685546	0.355534122913134	0.07491863331343744	-0.9269544796194188	-0.2346598100979422	0.05665171069208333	-0.08900404970292944	0.2290622406132392	0.0736776975997476	-1.2080188795589393	-0.5999451298111573
Prevotellaceae UCG-001	-1.0649350437830605	-0.371202491133357	-0.7180687674582087	7.148376921640325e-5	0.175456902942288	-4.0925649285762145	-0.07074088364854544	0.2876822120319291	0.10847066419169185	0.23348249883790964	0.09065136999969829	1.1965694968763612	-0.2350712815265103	0.14954659347618726	-0.04276234402516152	0.6609028127943792	0.09727648054926001	-0.43959592065532244	-0.1454085203836211	0.2979328745371944	0.07626217707678667	0.4975367519768813	0.11212866947328966	0.680130937386653	-0.27329740593876517	0.051296106538407465	-0.11100064970017887	0.1785095919797873	0.0820952861399908	-1.352095289745357	-0.11961360965204455	0.19071802874514276	0.0355522095465491	0.6512720545053878	0.07848821271281856	0.45296240438843344	-0.11281058991976864	0.21247831577254647	0.04983386292638892	0.5456698730121616	0.08227116305306048	0.605726977437389	-0.10892008116227435	0.21098081086123988	0.05103036484948277	0.529246271172656	0.0809084416588752	0.6307174356989365	-0.4274689522289364
Monoglobus	0.9974188256120332	2.1623457355268867	1.57988228056946	3.2808658707273867e-7	0.294630065991725	5.362257498234524	-0.3082879503998777	0.29358190232419373	-0.007353024037842003	0.9615421507905905	0.15222324500983864	-0.04830421291680358	-0.4902323464611896	0.15562420288708814	-0.16730407178705073	0.30748668162747	0.1633482376757692	-1.0242171826740702	-0.3678995593119364	0.3765664733829863	0.004333457035524938	0.9816708361355401	0.18828827325959435	0.023015012886917128	-0.24649460293560482	0.29856806714407763	0.026036732104236408	0.8504667419576889	0.1378557307659247	0.18886942138405602	-0.13889373232296406	0.38222016839576667	0.12166321803640132	0.35753257929242144	0.13179867479341434	0.923098947899896	-0.37639166726185175	0.16983871833903202	-0.10327647446140986	0.4559693741526494	0.13815106611970776	-0.7475619071366478	-0.2681237095268226	0.26905903647606094	4.6766347461919946e-4	0.9972584120017147	0.13586276233932468	0.0034421755201118637	-0.4416101516820281
Eubacterium	-1.0180654726572196	-0.7076671054796568	-0.8628662890684382	1.1048965157707505e-20	0.07850508956989709	-10.991214630742945	-0.01817006681903985	0.14220001129393545	0.0620149722374478	0.12851581415085506	0.04056035301045417	1.528955436395335	-0.07305440395890576	0.09903606510176118	0.012990830571427709	0.7657833340770748	0.04352464161000211	0.2984707074174362	-0.08593587435820611	0.11242939560070682	0.01324676062125035	0.7921365183611285	0.05016999099345439	0.2640375323762493	-0.049537511631500115	0.09569611750197246	0.02307930293523617	0.530814329172999	0.03673208453819678	0.6283145436855504	-0.09087282049810261	0.047979585193553526	-0.02144661765227454	0.5423822077808845	0.03511816329750045	-0.610698727908729	-0.09637489222881374	0.049169878305912317	-0.023602506961450713	0.5224435340534771	0.036810777553873415	-0.6411846891011173	-0.1333051775088775	0.00982882155673074	-0.06173817797607337	0.09031723323923369	0.03620105195564763	-1.7054249708465106	-0.10765789248991364
Ruminococcus	2.6858430027273297	3.9740147592541453	3.3299288809907375	1.0811895153716201e-18	0.3258008089639828	10.22075080654223	-0.056018940973409204	0.6095264583004145	0.27675375866350266	0.10237617796561986	0.168327886702238	1.6441349326333763	-0.48371797547251916	0.23046774601547462	-0.12662511472852225	0.48444593903279376	0.18062986137708445	-0.7010198300721638	-0.554776477346977	0.2684512366400432	-0.14316262035346689	0.4928387996952589	0.208208458087676	-0.6875927215847375	-0.2123552984045498	0.3903729338628812	0.0890088177291657	0.5602253735205007	0.15244034397060047	0.5838927898662567	-0.18923504504041305	0.3870107289441996	0.09888784195189328	0.4985599727473444	0.14574247446043506	0.6785107932192994	-0.48441847265053917	0.11960101500919762	-0.18240872882067077	0.23447003159440294	0.1527669246841278	-1.1940328654113614	-0.2669742051809917	0.3270404369436467	0.030033115881327482	0.8418424703696075	0.15023652704702756	0.1999055520760701	0.1972679331447138
Holdemanella	-0.003237181187546234	1.81542137629358	0.9060920975530169	0.05081005117848049	0.4599700515513411	1.969893680027732	-0.7099398659600806	0.22968625893263364	-0.24012680351372348	0.3140190881884509	0.23764761963042308	-1.0104321847917346	-0.67940169436702	0.3288955046935886	-0.17525309483671575	0.49306995257497066	0.25501571623940966	-0.687224683329664	-0.20875508798897768	0.9534890919601373	0.3723670019855798	0.2073285000691002	0.293951557408812	1.266763153997214	-0.8042046511028083	0.04673533566115179	-0.3787346577208282	0.08061423164959815	0.21521736885071024	-1.7597773810883495	-0.2182963270641208	0.5952553617999992	0.1884795173679392	0.3612251867815728	0.20576122479240766	0.9160108643311976	-0.17395684235541198	0.6788061564853243	0.25242465706495615	0.2438244253841527	0.21567843998222316	1.1703750133103787	-0.5387920051732157	0.2998460154908976	-0.11947299484115902	0.5741455127671959	0.21210598988523444	-0.5632702542054708	-0.835356183828411
Asaccharobacter	-0.9721640867616084	-0.7899444052570384	-0.8810542460093234	5.556990165053442e-41	0.046086493778915855	-19.11740672301692	-0.013401185485410728	0.08074423422903207	0.03367152437181067	0.15953195160949307	0.02381099705672723	1.414116523201097	-0.029696225667318794	0.07132966163790773	0.020816717985294466	0.41661422364511247	0.02555118573558152	0.814706534589742	-0.024957057961361266	0.09149347830323148	0.03326821017093511	0.2605793749953139	0.02945234494318317	1.1295606592654395	-0.05074850304379549	0.03451104868997792	-0.008118727176908785	0.7071101822803239	0.02156360810274579	-0.3765013321622643	-0.06929530290222113	0.012218145030329246	-0.028538578935945948	0.1684589821248365	0.020616153974274447	-1.384282391931947	-0.06014426974072419	0.025297937873474192	-0.017423165933624998	0.4214495214332673	0.02160980491873944	-0.8062620647961565	-0.08942424992878985	-0.005397288191293051	-0.04741076906004145	0.027266980218446767	0.02125186487761052	-2.2308992332240036	-0.09461513755837109
Enterorhabdus	-0.37283240445276794	0.5661810707325865	0.0966743331399093	0.6845794490116959	0.23749266997463533	0.40706238702118386	-0.19873430923562996	0.28641535741344476	0.04384052408890741	0.7214084584431464	0.12270270098844913	0.357290619813124	-0.3824643625780492	0.1381416923709909	-0.12216133510352917	0.35510586890037754	0.13167023185732618	-0.9277824864461349	-0.29483453020777534	0.30525774216441065	0.0052116059783176615	0.9726561758809587	0.1517736643435118	0.03433801246652482	-0.28387230653500456	0.15548675339326234	-0.06419277657087112	0.5644007770639312	0.11112146841057106	-0.5776811401887884	-0.05471574205547608	0.36533891606642904	0.15531158700547648	0.14599194642351615	0.10623905293048325	1.4619067350600676	-0.14039002763311584	0.29991029358824917	0.07976013297756665	0.4750278421707689	0.11135952959238478	0.716239851852077	-0.10982615545101529	0.32318112838849045	0.10667748646873756	0.3316799113821669	0.10951499491230399	0.9740902289605309	-0.8625788834892323
Anaeroglobus	-1.0668046384879761	-0.6468839008933389	-0.8568442696906575	2.8148758478574906e-13	0.10620518212412554	-8.067819785754287	-0.08328115870638754	0.13367462653711826	0.025196733915365362	0.6468031842633228	0.05487185228492385	0.45919233388606084	-0.09791923542608795	0.1348924167680219	0.018486590670966977	0.7540157678151282	0.05888207394454191	0.3139595709277933	-0.1003710144838184	0.1679863587579543	0.033807672137067965	0.6191840935640349	0.06787219860288794	0.49810780898483314	-0.156871276177315	0.03960724664425162	-0.058632014766531695	0.2400309814015578	0.049692800168129	-1.1798895326517735	-0.14487416343979292	0.04297155606257686	-0.05095130368860803	0.2853516598518147	0.0475094156227291	-1.0724464407899872	-0.11610311128753881	0.08079633748121828	-0.017653386903160255	0.7235005968769818	0.04979925958506136	-0.35449095127622876	-0.17638614214128728	0.017251907597928648	-0.07956711727167931	0.10646669978318223	0.04897439563598382	-1.6246676704922431	-0.16585997484464796
Catenisphaera	-0.9680999655098569	-0.22471067668204447	-0.5964053210959507	0.0018575919162957236	0.18801594620291567	-3.172099671015574	-0.3152473867923068	0.06883130344599374	-0.12320804167315653	0.20676174054192595	0.0971401114420105	-1.2683539255223908	0.03386467411682714	0.44601314181759827	0.2399389079672127	0.02281110406339647	0.10423944129331011	2.301805391416766	-0.24112579170659648	0.2339495712979311	-0.0035881102043327008	0.9762190105856873	0.12015473619997105	-0.02986241173515693	-0.24390729812412687	0.10392031855161797	-0.06999348978625446	0.42758021362508447	0.08797159099227059	-0.7956374210897728	-0.18230961220238026	0.15023527860274286	-0.01603716679981871	0.8490526972432193	0.08410632657656245	-0.19067729447463133	-0.2735342307174809	0.07503855477827391	-0.0992478379696035	0.26217593305297104	0.08816005701253837	-1.1257687589231957	0.09164904924960696	0.4344481520283754	0.26304860063899116	0.0028739046024716637	0.08669979327801333	3.034016468707072	-0.48579900542032506
Allobaculum	-1.1340621119836327	-0.6687536652402145	-0.9014078886119237	2.714167952595717e-12	0.11768451497145072	-7.659528433546229	-0.09936640339577682	0.14103934560799317	0.020836471106108173	0.7323423200456638	0.060802751735684404	0.34268960715275487	-0.12500541321473643	0.13297000587681565	0.0039822963310396165	0.9514179966024594	0.06524642370630995	0.06103470665250409	-0.1478988446000803	0.14946430357530943	7.827294876145589e-4	0.991710882223573	0.07520825832482991	0.0104074938716689	-0.05167074107363794	0.16604443249989978	0.05718684571313092	0.3007899245387982	0.05506391466401938	1.0385539433958686	-0.07858447075084886	0.1295648111105854	0.025490170179868276	0.6289993966798156	0.0526445360039344	0.48419403255759086	-0.11520252009024184	0.10297907578909368	-0.006111722150574082	0.9119673651370448	0.05518188089311719	-0.11075595923256024	-0.18371720271943734	0.030850481340874758	-0.07643336068928129	0.16120021568987872	0.05426786039220441	-1.408446180425808	-0.2138476345448625
Holdemania	-0.6039317596356544	0.012479021994976802	-0.2957263688203388	0.059887953610143735	0.15590089620568387	-1.896886907116812	-0.05097271704331176	0.26750139768434505	0.10826434032051664	0.18107339705707964	0.08054758512336543	1.3441041113113528	-0.07467338138899435	0.26707590521142677	0.09620126191121622	0.2676027473166611	0.08643427669729646	1.1129989812736556	-0.3786264842951394	0.015301139150759036	-0.18166267257219018	0.07036784275642127	0.09963107616795604	-1.823353511367748	0.016848961960148068	0.3052640579132954	0.16105650993672174	0.028866041655041266	0.0729451419058527	2.207912764699132	-0.250170458058962	0.0255723581869933	-0.11229904993598433	0.10957963271618518	0.0697401042553202	-1.6102506747746577	-0.2517602548175871	0.037272727486214186	-0.10724376366568647	0.1445881507130139	0.0731014159988616	-1.4670545323958784	-0.17318917902598996	0.1110563247252529	-0.03106642715036853	0.6663035218758522	0.07189058027185674	-0.4321348782119959	-0.41282775712218844
Barnesiella	0.7824000111642677	2.4074978643387404	1.594948937751504	1.594599940250152e-4	0.41101521790650536	3.8805106678904306	-0.5498388410423636	0.2897824238006088	-0.13002820862087738	0.5413147652625494	0.21235466926145763	-0.6123162211271307	-0.332974379393281	0.5680092641910832	0.11751744239890112	0.6068634344977668	0.22787427100137014	0.5157117645729935	-0.8133404176706753	0.22520555564044376	-0.2940674310151158	0.2648098098802918	0.2626661518828339	-1.1195482512961508	-0.06858563363913739	0.6917884013780302	0.3116013838694464	0.10740357850346365	0.1923116808520433	1.6202935905343143	-0.1706925623630097	0.5562724292683393	0.1927899334526648	0.29617557764419744	0.18386195875041922	1.0485580310517888	-0.5235425496454239	0.23846047339706253	-0.1425410381241807	0.4607641487361698	0.1927236799614419	-0.7396135137762977	0.05104215262639994	0.8004235257079622	0.425732839167181	0.026243374752127756	0.18953144744516895	2.24623852614403	-0.7611459517458943
Faecalicoccus	-0.9443158861089973	-0.7095004973852306	-0.8269081917471139	2.880553753652109e-28	0.059388853400779214	-13.923626141875715	0.0014826136941906987	0.1228020735037757	0.0621423435989832	0.04472875922527049	0.030683779510588413	2.025250623950645	-0.04855887510927996	0.08162702359752506	0.01653407424412255	0.616341977434103	0.03292625451495626	0.5021547238727744	-0.06221560263369419	0.08784710033165843	0.012815748848982119	0.7361138583208824	0.03795344042727117	0.3376702798140391	-0.050834049597501825	0.05903473415557483	0.004100342279036504	0.8829011518261356	0.027787706449296092	0.14755957950392024	-0.046550201631330335	0.05849120665373629	0.005970502511202976	0.8225102895540265	0.026566780105676313	0.2247356468286236	-0.09006404655263563	0.020040114692106772	-0.03501196593026443	0.21072832815769948	0.027847237468205693	-1.2572868662551893	-0.08563866081782867	0.022641759391184513	-0.03149845071332208	0.25202211272674063	0.027385981970426874	-1.1501669265442485	-0.16964585417586803
Merdibacter	-0.9066044408828786	-0.5162244889835952	-0.7114144649332369	3.1985015160675435e-11	0.09873380897204884	-7.205378505498918	-0.12528601597652758	0.07640725950392745	-0.02443937823630007	0.6326142368290886	0.05101170087077576	-0.47909357694640636	-0.0631320640056154	0.15330164228317344	0.045084789138779016	0.4115465631469387	0.05473980953136398	0.8236197663959174	-0.11938726624934376	0.13009157363369794	0.005352153692177096	0.9325219861876132	0.0630974925831631	0.08482355594594992	-0.08003080811686626	0.10262574923174365	0.011297470557438691	0.807160445771925	0.04619698719928768	0.24454994237401026	-0.2035724860516787	-0.028941427428871874	-0.1162569567402753	0.009428576649148488	0.04416720043835459	-2.6322011716033127	-0.10609648912327446	0.07695138267186322	-0.014572553225705618	0.7534020224752408	0.04629595735803559	-0.31476945412332547	-0.12773069677477933	0.05228521045587976	-0.037722743159449776	0.40876448937425347	0.04552912133414961	-0.8285409877030819	-0.3115623496876147
Lawsonella	-0.9748407821904852	-0.7696610524740355	-0.8722509173322603	1.7295313954973043e-35	0.05189348515516776	-16.808485973222368	-0.021032301278326178	0.08497563162746499	0.03197166517456941	0.23507883711527944	0.026811230817873795	1.192472863023334	-0.03657003269865397	0.07718532062266677	0.0203076439620064	0.48144914352308144	0.02877068678791397	0.7058449494690986	-0.03149612387379888	0.09962741535544481	0.034065645740822964	0.3060823931579508	0.033163399941550285	1.0272060705736705	-0.06488658447782586	0.031115843119670326	-0.016885370679077763	0.4879338449103945	0.024280666312776235	-0.6954245184858397	-0.07614823850161449	0.01563606864325963	-0.030256084929177432	0.1945745515529546	0.023213831048915844	-1.3033645702608179	-0.06343258911691323	0.03277550937116553	-0.015328539872873847	0.529742379380618	0.024332684020968203	-0.629956804586982	-0.10165034052177696	-0.007035811751668938	-0.05434307613672295	0.02466475091920202	0.02392964281111028	-2.270952248041581	-0.09825437813068022
Corynebacterium	-0.9091043923894994	-0.6633439948812826	-0.786224193635391	5.526477143177526e-25	0.0621570345055304	-12.648997814807863	0.004969302277575888	0.13194359825678978	0.06845645026718283	0.03476769559298464	0.03211398490772525	2.131670998285708	-0.0588690456177202	0.07738496392586523	0.009257959154072511	0.7885913532564225	0.0344609841886114	0.2686504570908937	-0.05396301458602818	0.10309427936887083	0.024565632391421323	0.5372888168764341	0.03972249287794019	0.6184312869513736	-0.06872497164294292	0.0462649194185175	-0.01123002611221271	0.6999763855416721	0.02908292263099636	-0.3861381558758415	-0.10436391721445382	0.005573588991024288	-0.04939516411171476	0.07781047460468789	0.02780508754034465	-1.7764793597590125	-0.09696491500730449	0.018271324754855045	-0.03934679512622472	0.17917107851205624	0.02914522845750462	-1.350025277159675	-0.11399803500797931	-6.705428978747222e-4	-0.05733428895292702	0.04738551093551902	0.02866247332334122	-2.000325942082499	-0.21736308236309776
[Eubacterium] nodatum group	-0.9376468506977946	-0.44139689954021666	-0.6895218751190056	1.7844136897711345e-7	0.12551015399638615	-5.493753717638329	-0.11123531550526708	0.1451566370502542	0.01696066077249356	0.7940476263187983	0.06484593776505847	0.26155317290565316	-0.16882457084601768	0.10630537794391201	-0.031259596451052835	0.6539567036700391	0.06958509952714702	-0.4492283069719204	-0.14229631716184113	0.17484051710558465	0.01627209997187176	0.8395288412558612	0.08020936387798609	0.20287032816548403	-0.14947675592584908	0.0827157714359163	-0.0333804922449664	0.5706568544383879	0.058725486618197036	-0.5684157623416426	-0.15956793166518007	0.06242260317284405	-0.048572664246168004	0.38843946787863604	0.05614522711441694	-0.8651254388406515	-0.05526186567570218	0.17742809956429412	0.06108311694429597	0.30108254331843437	0.058851297219396616	1.0379230336517336	-0.20551298882225844	0.023322751169454106	-0.09109511882640217	0.11773856933487224	0.05787649731600026	-1.5739570127927982	-0.26417960914453564
Fretibacterium	-0.904499937185848	-0.6800060601982691	-0.7922529986920586	2.416686462017376e-28	0.05677836543103207	-13.953430900620022	-0.02579098137162967	0.09019577756575783	0.032202398097064086	0.27418700172031174	0.029335047674696225	1.0977448700327552	-0.04138363653499119	0.08307982937602634	0.020848096420517572	0.5088684516516245	0.031478952767605164	0.66228684843583	-0.04432460055806442	0.09914196763844199	0.027408683540188782	0.45128765452892217	0.03628516441296094	0.7553688672387135	-0.060269173885520826	0.04477023327894513	-0.0077494703032878485	0.7709421942294399	0.02656627398783354	-0.2917033192850772	-0.08847469868820357	0.011949524435819592	-0.03826258712619199	0.13418634690667738	0.025399014508439243	-1.506459516902855	-0.045060652147493524	0.06020378628918524	0.007571567070845862	0.7765230494736968	0.026623188269766562	0.2843974581152692	-0.10594302616304793	-0.002422164661243016	-0.05418259541214547	0.04032995405036593	0.026182207652861524	-2.0694433460512145	-0.19537342539994645
Pyramidobacter	-1.0770716430112084	-0.4500042004022994	-0.7635379217067539	3.758990888813827e-6	0.1585961491872731	-4.8143534733945845	-0.14545556647391816	0.17852440696378885	0.016534420244935347	0.8403743557877841	0.08194011155680647	0.2017866455243054	-0.17635463097944945	0.1713029012185501	-0.0025258648804496737	0.9771234790400487	0.08792857370039094	-0.028726326086629603	-0.21367846565094972	0.18705947529448458	-0.01330949517823257	0.8957113028205964	0.10135352268132532	-0.1313175391059682	-0.2021162051036579	0.0912850818607166	-0.055415561621470655	0.45644117467808754	0.07420623543385149	-0.7467776972848715	-0.1801793213887747	0.10033060438462163	-0.03992435850207653	0.5745024878530447	0.07094578830528554	-0.5627445892951213	-0.05493237007516932	0.2390974854108372	0.09208255766783394	0.2176818788522945	0.07436521123175995	1.238247779339424	-0.19845400932847493	0.09070560049999096	-0.053874204414241976	0.4625553536283791	0.07313344227933528	-0.7366562100067423	-0.24493591131098885
Paeniclostridium	-0.9354277379704662	-0.5334447228787756	-0.7344362304246209	2.8968725523907425e-11	0.10166842336286497	-7.223838101662531	-0.13507199732997668	0.07261610398489289	-0.031227946672541893	0.553129056421145	0.05252789550596668	-0.59450214732084	0.0013268848433130448	0.2241935392351429	0.11276021203922797	0.047369596389534946	0.05636681282915786	2.0004716672733087	-0.1246465349047807	0.13224743664741553	0.0038004508713174153	0.9534388692038742	0.06497290700996178	0.058492855656508067	-0.09530782259676022	0.0927777419718984	-0.0012650403124309093	0.9788218018308315	0.047570076568155824	-0.026593194791654964	-0.1307442889937345	0.049077239064552414	-0.04083352496459104	0.37080376158006634	0.0454799594958437	-0.8978355613602232	-0.09543799997030393	0.09305050988357967	-0.0011937450433621248	0.9800578191496456	0.047671988366197786	-0.02504080665132398	-0.09565957619727204	0.08970685156363893	-0.002976362316816554	0.9494696096185391	0.046882360068271914	-0.06348576122196621	-0.24411914192405085
Romboutsia	1.1403086435937195	2.8813535865671964	2.010831115080458	1.071155724118865e-5	0.44034023257332777	4.566539612629205	-0.777703115145592	0.12182324525930899	-0.3279399349431415	0.15167255646822703	0.2275056990028357	-1.4414581101946546	-0.534929594257038	0.43033721309253903	-0.05229619058224949	0.8306910200442974	0.24413258954573777	-0.2142122470398484	-0.4956761748301705	0.616967726179688	0.060645775674758755	0.8296817037201354	0.28140679315562017	0.21550928104717487	-0.3479037316996915	0.4667212866331876	0.05940877746674804	0.7735050582072518	0.20603268828897542	0.2883463685307208	-0.7219628720875911	0.056869442487272215	-0.33254671480015946	0.09357863108231645	0.19698009745216727	-1.688224948111379	-0.22705843851723295	0.5893117924858281	0.18112667698429757	0.38185022281886793	0.2064740826114938	0.8772368652442909	-0.42511291313818056	0.37773514146576537	-0.023688885836207586	0.907293168440767	0.20305409145933281	-0.11666293284689581	-1.299026796785405
Catabacter	-0.910973236448295	-0.7017000579667867	-0.8063366472075408	1.3653159051445235e-31	0.05292878880342072	-15.23436801477362	-0.007543795912287071	0.10057905371865666	0.046517628903184796	0.09113449461891081	0.027346129659161826	1.7010681029810706	-0.04052981520556671	0.07549502015092122	0.01748260247267725	0.5522857429105128	0.02934467785644995	0.5957674014415729	-0.032701448504448546	0.10103807764743024	0.034168314571490846	0.31415429556145313	0.03382502806009534	1.0101488906612466	-0.06871704157554943	0.029200687398133668	-0.019758177088707883	0.42631416585949544	0.024765078996573917	-0.7978241091595668	-0.07744617731057062	0.016169277381154968	-0.030638449964707822	0.1977741795403748	0.023676959780836775	-1.2940195974613857	-0.06483224471199361	0.03329525839996729	-0.015768493156013162	0.526222294787327	0.024818134486732233	-0.6353617418119397	-0.11436757309021203	-0.0178654322909537	-0.06611650269058286	0.007587240091221972	0.02440705238245925	-2.7089097714273427	-0.18544062877552844
Christensenella	-0.9644237572020694	-0.781204641566919	-0.8728141993844942	2.5165201581391764e-40	0.04633926787258735	-18.835304040287173	-0.018123867854623745	0.07653791839565925	0.029207025270517755	0.22452865353710003	0.023941595041232236	1.2199281301106877	-0.0040626325744120145	0.09751735908996668	0.046727363257777335	0.07106409913414473	0.025691328265137512	1.8187990428344336	-0.03862091964029506	0.07846832172742509	0.019923701043565018	0.5021868378682908	0.029613884457020505	0.6727824265162129	-0.049726567381324686	0.03600061389310607	-0.0068629767441093096	0.7520679926603707	0.02168187966231825	-0.3165305246129898	-0.0682220766807201	0.013738454252373383	-0.027241811214173357	0.19092161581214767	0.020729228960209338	-1.314173878172951	-0.06398818198449735	0.021922656996942336	-0.021032762493777505	0.334707809094241	0.021728329857498205	-0.9679879968556042	-0.08571191856530892	-0.0012240877671485934	-0.04346800316622876	0.04380465630682276	0.021368426595432602	-2.0342163692819497	-0.0953529330513952
Subdoligranulum	2.9147199599555362	4.300096044242437	3.6074080020989867	6.939774216992905e-19	0.35038545651472774	10.295541481606433	-0.42766677353142074	0.2881001065367484	-0.06978333349733616	0.700462833899135	0.18102976359657605	-0.3854798907700503	-0.37758793241861516	0.39048962655250136	0.006450847066943119	0.9735562557232491	0.19426003465141317	0.03320727847350969	-0.6349730748577999	0.250374691153443	-0.19229919185217845	0.39191594607193847	0.22391968844172788	-0.8587864389701567	-0.3210964743543433	0.3271131095595058	0.0030083176025812474	0.9853857898041113	0.16394336061733278	0.018349737319360498	-0.324018996019296	0.2957097861907017	-0.014154604914297172	0.9281720292594458	0.1567400756609261	-0.09030622739341825	-0.1891221639166113	0.4604761124057951	0.1356769742445919	0.4103040058748484	0.16429458482933537	0.8258152536526348	0.012337978326790289	0.6511764521142611	0.3317572152205257	0.041892522684129144	0.16157324557281694	2.0532930067992674	-0.5962778913629877
Faecalibacterium	4.006707496213231	5.407489291345726	4.707098393779479	1.2478283894258822e-26	0.35428182594739793	13.286310640383698	-0.5204710134330504	0.20325536421289014	-0.1586078246100801	0.3876845860811601	0.1830428575311742	-0.8665064933389574	-0.5709018638137826	0.2057168998992869	-0.18259248195724784	0.3541664198143135	0.19642025234005286	-0.9296010965362895	-0.35597764228735684	0.5392154009996111	0.09161887935612711	0.6863409223290187	0.2264097285195777	0.40465964053397474	-0.38942594410794673	0.26599188421721	-0.061717029945368374	0.7102187064193419	0.1657664496957225	-0.37231315539818155	-0.4048761022523646	0.2217442110947064	-0.0915659455788291	0.5643443960862529	0.15848306250106048	-0.5777648673227551	-0.3688428819513699	0.2879790813715027	-0.0404319002899336	0.8080590387196736	0.16612157960431786	-0.24338740569550113	-0.29797784131991634	0.3479646679102313	0.024993413295157498	0.8786275810535025	0.16336997840941733	0.15298657402354637	-0.6046803077850407
Lachnospiraceae UCG-010	0.6504275496577004	1.7437115750388128	1.1970695623482566	2.8204053587125724e-5	0.2765103473910477	4.329203495069685	-0.438065558607595	0.12678936039312205	-0.15563809910723647	0.27782132717545727	0.14286153117803407	-1.0894332282724888	-0.46308889007021226	0.14304754825951135	-0.16002067090535047	0.2983530967415432	0.15330233794507225	-1.0438240737247293	-0.4455075888639258	0.2531738597805237	-0.09616686454170104	0.5871553787744226	0.17670856391870482	-0.544211680572215	-0.3031121975380862	0.20842917467834604	-0.04734151142987007	0.7149751856605541	0.12937761757485802	-0.3659173226194108	-0.3620858145153814	0.12697963518005867	-0.11755308966766136	0.34355492618323547	0.12369306991850004	-0.9503611620692716	-0.2103074371423169	0.30232983621147713	0.046011199534580126	0.7232137343689271	0.12965478983491416	0.3548746605749383	0.07242412040288065	0.5765701830586385	0.3244971517307596	0.012005881812856924	0.1275072165004679	2.544931656707986	-0.5024644002312117
Anaerostignum	-0.9685711777634032	-0.7849756359839615	-0.8767734068736823	1.959016312374955e-40	0.04643447252344542	-18.88195039646433	-0.013467746828022008	0.08138852333888952	0.03396038825543376	0.15910944468448981	0.023990783371163407	1.4155597893586784	-0.030052145995452927	0.0717365431318888	0.02084219856821794	0.41953946732786573	0.025744111445577214	0.8095909082851095	-0.02452352971262136	0.09280627308076267	0.03414137168407065	0.2518771635662986	0.029674726582063	1.150520177149923	-0.047582655101465615	0.0383206538231628	-0.004631000639151412	0.8315173736744573	0.0217264253765249	-0.21315060157825796	-0.06524564057851842	0.016883279370842705	-0.024181180603837858	0.24633568961060268	0.02077181744069936	-1.1641340808464042	-0.05768977290618428	0.028397571052689252	-0.014646100926747514	0.5022559309451164	0.021772971004257364	-0.6726735145095126	-0.08926948086071473	-0.004608068674626334	-0.046938774767670534	0.03001009244990599	0.021412328316085548	-2.192137822415547	-0.10055581027850116
Candidatus Soleaferrea	-1.0430367003335133	-0.5844713492870535	-0.8137540248102834	8.762093830436382e-11	0.11597907000896067	-7.016386876937466	-0.14907305093002277	0.08784881768649673	-0.03061211662176301	0.6102415226632749	0.059921618421940354	-0.510869322757717	-0.17583691314982372	0.0784000117223089	-0.04871845071375742	0.4499167473169844	0.06430089417205125	-0.7576636583528752	0.07103806400438817	0.3640919240528826	0.21756499402863538	0.0038911222803875924	0.07411836518698721	2.9353722721724678	-0.09454537227111608	0.12001474520928392	0.012734686469083918	0.8148039300069105	0.05426594667391027	0.23467178312778686	-0.16694356382872733	0.03818928766986253	-0.06437713807943239	0.21672305047567236	0.05188162884701306	-1.240846509836183	-0.11059272649335454	0.10442705405547027	-0.0030828362189421316	0.9548737243415818	0.054382203375537896	-0.05668832867350953	-0.15138305918834738	0.060075181153030385	-0.04565393901765849	0.3947518362593966	0.053481428556601825	-0.8536409787435063	-0.17326549426622506
Anaerofilum	-0.9714093879258987	-0.7204106084797666	-0.8459099982028326	9.907012843870357e-27	0.06348191145954525	-13.32521310014272	-0.03557095936554164	0.09410979324940755	0.029269416941932958	0.37369837887146573	0.0327984943738588	0.8924012367244941	-0.05668667497248844	0.08247158826615306	0.01289245664683231	0.7146831345589775	0.035195519935488105	0.36630959481387504	-0.051003131680084746	0.10940183789795338	0.029199353108934314	0.47287500545356875	0.040569177662513035	0.7197422967711585	-0.08991879836516614	0.027522101786801187	-0.031198348289182477	0.29535433710903575	0.02970282501623283	-1.0503495297882384	-0.07789928021349796	0.034381543518503116	-0.021758868347497424	0.4448274818645337	0.028397752875485283	-0.7662179624881883	-0.07383681879122052	0.043855680983064124	-0.0149905689040782	0.6153241310900104	0.029766458891196078	-0.5036060540110772	-0.12424211846440261	-0.008499051291114834	-0.06637058487775872	0.02489487548524606	0.02927341383318458	-2.2672649406718834	-0.1055097237612938
Fournierella	-0.4876987447522195	0.3447911468672237	-0.07145379894249791	0.7348391761274288	0.21055102222954764	-0.33936571851262404	-0.3286045577813027	0.10150875164503304	-0.11354790306813484	0.2983635783182563	0.10878305897274107	-1.0438013431538797	-0.1068306146044423	0.35471683888167765	0.12394311213861768	0.2901584284022739	0.11673329504326378	1.0617631592827204	-0.42615654466524966	0.10586004933535809	-0.1601482476649458	0.23596928191977562	0.13455615357923942	-1.1901963857092224	-0.20556311911701808	0.18395416242093282	-0.010804478348042632	0.9128248583506235	0.09851562478956903	-0.10967273842216575	-0.23663235104010324	0.13577045898892273	-0.050430946025590256	0.5931934371295626	0.09418708037431761	-0.5354337964948903	-0.15614462875793617	0.23420713549254668	0.03903125336730526	0.693184628474921	0.09872667983050738	0.3953465611759008	-0.17387376930334608	0.21001229444331587	0.01806926256998489	0.8526293430093732	0.0970913928868289	0.1861057096075105	-0.8622954936184132
Lachnospiraceae NC2004 group	-0.834192600504521	-0.4766022334375961	-0.6553974169710586	2.56199914298797e-11	0.09044075860058377	-7.246704108990392	-0.02440755733777522	0.16034468739992064	0.06796856503107271	0.14800588108966214	0.04672702261051322	1.4545879714531673	-0.05931575062992133	0.13893881674968264	0.03981153305988066	0.4285436839927359	0.05014199240575791	0.7939758902621711	-0.16074668653110477	0.06777742054758984	-0.046484632991757466	0.4225980658440144	0.05779767998853859	-0.8042646867655496	0.009521401690671172	0.17683589894313664	0.09317865031690391	0.02929503854593423	0.042316716136696776	2.201934810251025	-0.102088991851181	0.05787410064473217	-0.022107445603224415	0.5856289765345979	0.04045741934294926	-0.5464373645739518	-0.0940323910519628	0.07364055257022957	-0.01019591924086662	0.810347703264804	0.0424073733931034	-0.24042798280274427	-0.11228664619045706	0.0526089997855039	-0.02983882320247658	0.4754990443848516	0.04170494701611497	-0.7154744301904216	-0.3690263183254664
UBA1819	-0.21876490899714862	0.8111224721136923	0.2961787815582718	0.25743920875440685	0.26047624488553583	1.1370663827268592	-0.27043485247608434	0.2616656262027609	-0.004384613136661702	0.9740551051424984	0.13457736945817092	-0.03258061258229987	-0.2065719464108659	0.3644162456553643	0.0789221496222492	0.585583264352324	0.14441274150089414	0.5465040605282085	-0.48965058628312513	0.16851617612276032	-0.1605672050801824	0.3364019232764205	0.16646170243880765	-0.9645894684947602	-0.08359142426234945	0.39828701897034796	0.15734779735399926	0.1987972734919891	0.12187535228284548	1.2910551182558239	-0.310345361797024	0.15036047811777015	-0.07999244183962692	0.49351900584275943	0.11652043648540165	-0.6865099741507477	-0.2315965190778561	0.2513142768885424	0.009858878905343153	0.9357789328005123	0.1221364520578342	0.08072020055629882	-0.2817017595329124	0.1932102085486532	-0.044245775492129595	0.7131523212016904	0.12011341081163532	-0.36836665608902625	-0.6522364486329679
[Eubacterium] oxidoreducens group	-0.9991561067214872	-0.7630883740522044	-0.8811222403868458	2.1703686270023135e-30	0.059705592739677904	-14.757783985641398	-0.005194327089654248	0.11677216736187468	0.05578892013611022	0.07265276502714063	0.030847425708158707	1.808543787864763	-0.055146879597627964	0.07573334124420897	0.0102932308232905	0.7562931023477235	0.033101860533430776	0.3109562621984644	-0.038385883359979146	0.11247715095728295	0.037045633798651896	0.3332592012907847	0.038155858001302105	0.9709029160709131	-0.04760493488643837	0.0628498134700751	0.007622439291818362	0.7853642356861867	0.027935906983003408	0.27285454868016135	-0.07582588784851463	0.029775739136055683	-0.023025074356229476	0.3901024202441238	0.026708469057145925	-0.8620888867484171	-0.09305233467035623	0.017639046519639365	-0.03770664407535843	0.18018290034979875	0.02799575549946505	-1.3468700309259003	-0.11698614168519336	-0.008128228112547986	-0.06255718489887067	0.02458981512500765	0.027532039981782427	-2.272159452778069	-0.08283284630366988
UCG-005	2.3301842202572973	3.7807891942650804	3.055486707261189	6.495913778364614e-14	0.36688296543091836	8.328232693148891	-0.6612089601629159	0.08825900614124027	-0.2864749770108378	0.13294595131189632	0.1895533483615871	-1.5113158352885725	-0.2563016938663143	0.5479399413866592	0.14581912376017245	0.4746308293080552	0.20340655199148566	0.716885087193633	-0.31872806754826644	0.608305311812873	0.14478862213230323	0.5378787896016248	0.23446269754182944	0.6175337213565588	-0.2038077105107298	0.47492209960357357	0.13555719454642187	0.43104474984775565	0.17166245113107106	0.7896729520826812	-0.39389956999720127	0.2550084515905577	-0.06944555920332178	0.6728386055964004	0.16412000752642528	-0.42313889848037095	-0.15300953613070312	0.5271743514273127	0.1870824076483048	0.27867252282244526	0.1720302123438577	1.0874973942039927	-0.17119234739561398	0.4977251243107428	0.1632663884575644	0.3361764144880973	0.16918074185981924	0.9650412136911222	-0.9304045459316004
Roseburia	1.89971565808218	3.1952545193047768	2.5474850886934783	1.4385995619410205e-12	0.3276640765425854	7.774685328870314	-0.5248473481331241	0.14450433132919413	-0.19017150840196498	0.263200504371173	0.16929056047479343	-1.1233438407233616	-0.4294874252732723	0.2887827523097849	-0.07035233648174374	0.6991412812028284	0.18166289062431576	-0.3872686173822614	-0.3031574566020654	0.5247783289031223	0.11081043615052842	0.5975108496732395	0.20939921040894632	0.5291826838034447	-0.3497684389132504	0.256406819705845	-0.04668080960370267	0.7612095467050222	0.1533121562644209	-0.30448211505936446	-0.26780877141443626	0.31173257470637394	0.021961901645968843	0.8811105783001757	0.1465759813763662	0.14983288148401894	-0.34969123461686585	0.2577826641346647	-0.045954285241100574	0.7653022609553692	0.1536406047058316	-0.29910247573606646	-0.10903418479888638	0.488377650314332	0.1896717327577228	0.21144329354596922	0.15109573562560275	1.2553083114649033	-0.3189186531070722
Pygmaiobacter	-1.007405001913955	-0.7439895485203305	-0.8756972752171428	2.900777753217335e-26	0.0666223020140177	-13.144206200393546	-0.020895181960680666	0.11520075572424535	0.04715278688178234	0.1729005838403684	0.03442100509485721	1.369884079556624	-0.019370430077368155	0.12667186178303136	0.053650715852831606	0.14858216716078956	0.0369366092603675	1.4525078757133814	-0.08649573062799017	0.0818443221851254	-0.0023257042214323777	0.9565148258470815	0.04257609678962942	-0.0546246461464938	-0.010596153133301964	0.11265443807973256	0.0510291424732153	0.10385874212647049	0.03117219588074387	1.6370082707178721	-0.09846002145796007	0.019375229199592295	-0.039542396129183886	0.186715652084516	0.02980256304657233	-1.326811927799336	-0.10057395349917989	0.022940683733252108	-0.03881663488296389	0.21608863070726894	0.031238977663753432	-1.2425705892418757	-0.09908820635762462	0.022380561673431026	-0.0383538223420968	0.21394109665623645	0.0307215421296597	-1.2484341502202332	-0.09645051181453246
Lachnospiraceae UCG-004	0.20091842586781639	1.3957465969982565	0.7983325114330365	0.009177956107478938	0.3021926096072966	2.6418002494186754	-0.301842990642028	0.31547561472988517	0.00681631204392859	0.9652389542633755	0.1561305004551233	0.043657786429037976	-0.5584185809097537	0.10401576849232472	-0.2272014062087145	0.17723698860071493	0.16754104864294475	-1.3560939724861993	-0.4057935440506773	0.35778138991545877	-0.02400607706760926	0.9012502476070198	0.19312124328942948	-0.12430572969971779	-0.5306394839028141	0.028413816093820654	-0.25111283390449674	0.07789363884294463	0.14139420187566906	-1.7759768828802867	-0.2428881310504048	0.29160168427364913	0.02435677661162216	0.8572714505475392	0.13518167382049845	0.18017809606326082	-0.1307137347628052	0.4295372535941231	0.14941175941565896	0.2934829144900482	0.14169711787634467	1.0544445903694855	-0.0988277159217199	0.452143398666376	0.17665784137232804	0.20698500398130323	0.13935007807699296	1.2677268919413307	-0.33476766839863337
Blautia	4.694067182615854	5.3442341697252305	5.0191506761705424	5.361598553505699e-64	0.16443842157588925	30.522980140953106	-0.06505321239809042	0.2708613462296056	0.1029040669157576	0.22783478000965385	0.08495857356689715	1.2112263965299512	-0.28715248653195585	0.07331185094765519	-0.10692031779215033	0.24285832108334085	0.09116763518411969	-1.1727881015693449	-0.4006846396670838	0.014815451680198322	-0.19293459399344273	0.06847173972019475	0.10508712460094624	-1.8359489302432153	-0.04958117753909558	0.2546282548083824	0.10252353863464342	0.18484004929108847	0.0769398014287384	1.33251628845963	-0.007347491131581979	0.2834956955846355	0.13807410222652675	0.06257792918379237	0.07355924785161505	1.877046139800833	-0.34201963408434777	-0.0371584783748643	-0.18958905622960603	0.015149057086398148	0.0771046334843135	-2.4588542563810623	-0.030239338569466173	0.2695721642151714	0.11966641282285262	0.11677427810335071	0.0758274893460676	1.578140247749855	0.07994603050834925
Tuzzerella	-0.8395980159403211	-0.0785606291731677	-0.4590793225567444	0.018404992458188708	0.19247945392708396	-2.385082216259067	-0.22082888657799093	0.17236785048127928	-0.024230518048355833	0.8078525752043874	0.0994462224209167	-0.24365448438853304	-0.2164043889537451	0.20552850345268955	-0.005437942750527781	0.9594310610614549	0.10671409070880986	-0.0509580573137831	-0.20734567295255085	0.2790080023183428	0.03583116468289596	0.7712551695384798	0.12300721549204749	0.2912931939770027	-0.09021120390892275	0.265873857335038	0.08783132671305761	0.33110497683455564	0.09006004084895239	0.9752530188207138	-0.30749179221401074	0.032947730502489836	-0.13727203085576045	0.1131132150712176	0.08610301486767552	-1.594276705255005	-0.18131168693012112	0.1755362334779459	-0.0028877267260876017	0.974520555339596	0.09025298106172458	-0.03199591517218326	-0.3540102025520516	-0.003073032370002088	-0.17854161746102684	0.04617253282943883	0.08875805059498876	-2.011554064833272	-0.5632825640986806
Negativibacillus	-0.2426501031903271	0.8728583932658233	0.3151041450377481	0.26594924340398846	0.28213129864879505	1.1168705724847585	-0.3229926097246585	0.25334477999499927	-0.034823914864829615	0.8115273433554415	0.14576564565669853	-0.23890344468987926	-0.17110054003348943	0.44735754704299024	0.1381285035047504	0.37870209591208515	0.15641869499072497	0.8830690187828308	-0.6507894394412999	0.06209492929123139	-0.29434725507503423	0.10479808494980017	0.18030072686662107	-1.6325350440366222	-0.010155170725039298	0.5117849049998855	0.2508148671374231	0.05947443825157936	0.13200762867242935	1.9000028230172081	-0.23401426709819956	0.2649929915766298	0.015489362239215113	0.9024962129629411	0.12620752452568967	0.12272930871140125	-0.20008171466237995	0.3229765398720969	0.06144741260485846	0.6430140692730826	0.13229043533922097	0.46448870205388737	0.015393393561452029	0.529787826564688	0.27259061006307	0.03793666063714092	0.13009920575411624	2.0952519155132925	-0.683321775764424
Paludicola	-1.0812078237975014	-0.5157970634146335	-0.7985024436060674	1.1697491680322233e-7	0.14300211303060367	-5.583850662648468	-0.1945809732460681	0.09754352674090129	-0.0485187232525834	0.5124481143127413	0.07388331403147977	-0.6566939218767424	-0.0824412971367777	0.23103265522642777	0.07429567904482504	0.3503119160379221	0.07928295799966432	0.93709519573096145	-0.07805868911711909	0.2832765174462005	0.10260891416454072	0.26343721106964707	0.09138789296460309	1.1227845487616597	-0.13366914327509988	0.13088333304171484	-0.0013929051166925066	0.9834205633611074	0.06690987468148926	-0.020817631527829724	-0.18939190973951592	0.06353675414807151	-0.06292757779572221	0.326945866825992	0.06397001245154989	-0.9837043230745467	-0.2242922114002717	0.04082702916169348	-0.09173259111928911	0.17347063359229947	0.06705321911411348	-1.368056483062736	-0.31838498875106913	-0.057657124799289194	-0.18802105677517916	0.005008851884403028	0.06594256438595723	-2.851285183189192	-0.22963061951411984
[Eubacterium] siraeum group	0.6270421085368509	2.110615285838789	1.36882869718782	3.7107046931213043e-4	0.37522119148571476	3.6480580741398065	-0.4043535737770571	0.36214770808736935	-0.021102932844843856	0.9134716320285889	0.19386136704058488	-0.10885579301845096	-0.3292604934195854	0.4932593100485354	0.08199940831447503	0.6940494340799266	0.208029415333041	0.39417218081010097	-0.709497649289185	0.23860461199285796	-0.23544651864816354	0.3278404261047766	0.23979138041274145	-0.9818806591083495	-0.3134471224255244	0.3807083223464548	0.033630599960465184	0.8483642982308169	0.17556385963874085	0.19155764762558272	-0.22629511949475872	0.43736077071212315	0.10553282560868221	0.5305411117266573	0.16784999733738012	0.6287329596828066	-0.11831479746321791	0.5773277718753148	0.22950648720604847	0.19420235840965708	0.17593997903769404	1.3044589891469645	-0.07559223810764254	0.6085278611847058	0.26646781153853166	0.12579008446858506	0.17302574804070978	1.5400471580439963	-0.8405435466698381
Angelakisella	-0.6921883721965499	-0.08655864440604	-0.38937350830129497	0.012101473615143124	0.15317418212831108	-2.542030927739012	-0.2617451757136358	0.05115881162513765	-0.10529318204424908	0.18550552818101582	0.07913880403486866	-1.3304874053676217	-0.07216742711660418	0.26360464823369	0.09571861055854292	0.2616026445831122	0.08492253709365034	1.1271284847859284	-0.34267294040344093	0.044364870203288	-0.14915403510007647	0.12982011033494653	0.09788852391493658	-1.523713190625785	-0.14847367779130005	0.13489702443864043	-0.006788326676329809	0.9246738318170581	0.0716693279102216	-0.09471732014612134	-0.15688833887175377	0.11403172242479884	-0.02142830822347746	0.7549485219689924	0.06852034652038362	-0.3127291280861066	-0.07466151288295927	0.20931626883602275	0.06732737797653174	0.35015128583507693	0.07182286876192329	0.9374086434740849	-0.10088143879580998	0.1783925975978246	0.03875557940100731	0.5840875100501787	0.07063321060927859	0.5486877782661101	-0.47609783118484417
Harryflintia	-1.008589569011657	-0.7826751806982413	-0.8956323748549492	1.0788076693047976e-32	0.05713763719487514	-15.674998456801454	-0.035893736107129336	0.0808269426454824	0.022466603269176537	0.44790016110577835	0.02952066862803823	0.7610465586757794	-0.04237435990209894	0.08287666318131008	0.020251151639605575	0.5236790274376879	0.03167813953176955	0.6392784405566491	-0.02519065101291002	0.11918371871358374	0.04699653385033686	0.20018373244738086	0.036514763044781635	1.2870556983404329	-0.077524035195546	0.028180021132356115	-0.02467200703159494	0.357658193463845	0.02673437520106661	-0.9228570649599701	-0.08642077025811973	0.014638898911249067	-0.03589093567343533	0.16245860278095636	0.02555972975046936	-1.4041985585851608	-0.07773247809313535	0.0281980334187367	-0.024767222337199326	0.3568376284511945	0.02679164961479108	-0.9244381250613956	-0.11742659905317665	-0.013250697163647233	-0.06533864810841195	0.014321548106335217	0.026347878641332916	-2.4798447342896415	-0.10084059281856758
Anaerotruncus	-1.014959703762154	-0.3026497890535693	-0.6588047464078617	3.596240809729558e-4	0.1801554375565845	-3.6568685094555615	-0.16070256053431986	0.20731869454243645	0.023308067004058297	0.8026333317101128	0.09307890971249647	0.25041190400760605	-0.03389854211556331	0.36101895842863685	0.16356020815653677	0.1037467677834062	0.09988143312367068	1.6375436659385998	-0.42582131899620745	0.029392249974500628	-0.1982145345108534	0.08732815225830522	0.11513134663184267	-1.7216382880041103	-0.030067215290058208	0.30321853914724817	0.136575661928595	0.10741603781443464	0.08429370374072889	1.62023562695353	-0.21538077154177887	0.10326119218584096	-0.05605978967796895	0.48781371053207223	0.08059003702443737	-0.6956168745892237	-0.16601301192936394	0.16798675755578066	9.868728132083724e-4	0.9906954210348167	0.08447429043580233	0.011682522671893444	-0.2245849215930072	0.10388254939725884	-0.06035118609787417	0.46875766124802865	0.08307507692570226	-0.726465605946401	-0.0839638470107702
Bacteroides	5.666174032519443	6.616879093008452	6.141526562763947	9.434185634498713e-55	0.24044967313100934	25.541837852354774	-0.28532813650868477	0.20586209171118852	-0.03973302239874812	0.7495682257684577	0.12423046297856533	-0.3198331668908264	-0.126189446881134	0.4008986344305562	0.13735459377471107	0.3046134187197421	0.13330964789169977	1.0303424841861213	-0.5135701265624175	0.0939938490152179	-0.2097881387735998	0.17435040385619396	0.1536633866855367	-1.365244794473515	-0.015017548771383865	0.4298119373688928	0.20739719429875444	0.06736311103273461	0.11250503335540099	1.8434481383920944	-0.23337810259872752	0.19190662409770984	-0.020735739250508846	0.8474088808456947	0.10756182729181057	-0.19277972281238476	-0.3118027174694774	0.13397974953661068	-0.08891148396643335	0.43167002827077927	0.11274605861886873	-0.7885994868077231	-0.1232676195465313	0.3151310050243878	0.09593169273892825	0.3884008375899315	0.11087855777788864	0.8651960727257846	-0.19791073169205564
Phocea	-0.9962463430315931	-0.670753890893464	-0.8335001169625286	1.908410289578115e-18	0.08232264345260498	-10.124797771373723	-0.053259211380706314	0.1149093600239079	0.0308250743216008	0.4698138499849275	0.04253272618991789	0.7247377979948929	-0.07846507297903892	0.101993829796421	0.011764378408691042	0.796969434124038	0.04564116253217485	0.25775807968076436	-0.09400356349595734	0.11400783400290074	0.010002135253471694	0.8494887435473066	0.05260966267540255	0.1901197374175173	-0.0639104204473925	0.08838564511963894	0.012237612336123225	0.7511756445962926	0.03851829626939792	0.31770907650050406	-0.10273665973664112	0.0428678755733063	-0.029934392081667406	0.41766721388893135	0.0368258930941855	-0.8128626237280256	-0.050712927697529595	0.10190940948805634	0.025598240895263375	0.5083153715486881	0.03860081597744807	0.6631528439766339	-0.10511468089635906	0.04497965356755366	-0.030067513664402697	0.4296596762523832	0.03796144057769163	-0.7920540739982385	-0.1432067154636393
Acetanaerobacterium	-0.9801115975332682	-0.6966199129972073	-0.8383657552652377	1.671462947028823e-22	0.07169992641776121	-11.692700357605405	-0.006879922229946045	0.13958857889918425	0.0663543283346191	0.0754046352212301	0.037044404920252814	1.791210534423838	-0.07248811885653902	0.0846847986759211	0.006098339909691038	0.8782937799402267	0.03975173607079383	0.15341065604859394	-0.07860775195788934	0.10256235227121456	0.011977300156662613	0.7941708552394028	0.0458210376208496	0.2613930364425591	-0.04138693267884609	0.09125721280656175	0.024935140063857827	0.4585561909436765	0.03354798743608573	0.7432678371948018	-0.09599793174914449	0.030818142540622387	-0.03258989460426105	0.3113290154051631	0.03207396791918602	-1.0160855272529725	-0.08837860669278942	0.04454970910179985	-0.02191444879549478	0.5155716347849584	0.03361985899835665	-0.6518304790203304	-0.11196877815157796	0.01875774234677275	-0.0466055179024026	0.1608602896668073	0.03306298707110548	-1.4095979229635989	-0.13476062073515604
[Eubacterium] ventriosum group	0.4520002962414168	1.5945674902989921	1.0232838932702044	5.405012369170848e-4	0.28897490900074463	3.5410821541864994	-0.3691002884051604	0.22121721817991094	-0.07394153511262472	0.6211946414126706	0.14930145783476031	-0.495249920429174	-0.37503677776317235	0.25842314068484984	-0.05830681853916123	0.7164529435739719	0.1602129163529196	-0.3639333198998889	-0.6791347932442923	0.05104188892161732	-0.3140464521613375	0.09123345093871786	0.18467425056554415	-1.7005427188663578	-0.08483341359126315	0.44976727271616534	0.1824669295624511	0.179335865965905	0.13520971500048168	1.349510496060147	-0.28547586204071046	0.22563572982054828	-0.029920066110081103	0.8172961183121248	0.12926891872574656	-0.23145599425611896	-0.03879484525668883	0.49695114333121837	0.22907814903726478	0.09311858780298485	0.13549938165991404	1.6906213610053318	0.04062279416439285	0.56749480439336	0.3040587992788764	0.023999628897086386	0.1332549997959096	2.2817815447417815	-0.7462927118107261
NK4A214 group	2.1906926554719712	3.5905939056349254	2.8906432805534483	1.6379870319176417e-13	0.3540591209688481	8.164295478798811	-0.6854478849396096	0.037823551313335146	-0.32381216681313724	0.07886107723565641	0.18292779502253106	-1.7701638330755234	-0.06984520207028805	0.7062853715849042	0.3182200847573081	0.10722667100755615	0.19629678067179226	1.6211171862740394	-0.42776280428773217	0.46686751200365817	0.019552353857962976	0.9312610247975597	0.2262674051768587	0.08641259594010087	-0.4538971136902641	0.20110871265593708	-0.12639420051716352	0.44675992833991574	0.16566224730395418	-0.7629632132495321	-0.2829306194726482	0.34329579429159895	0.030182587409475405	0.849139293349687	0.1583834385168484	0.1905665623383007	-0.04556230501996189	0.6108467736711303	0.28264223432558416	0.09086746797473498	0.16601715397445807	1.7024881318533445	-0.14539115699010435	0.5001453065382133	0.17737707477405446	0.27914640329886103	0.1632672824626522	1.0864214317686698	-1.4507736006709853
Ruminiclostridium	-0.835745152883631	-0.221461049689962	-0.5286031012867966	8.696643995388661e-4	0.15536302262503918	-3.4023739520217338	-0.11587481250481163	0.20150053488667008	0.04281286119092923	0.5946222349437411	0.08026968795229703	0.5333627460514387	-0.07450558532242155	0.2660646322864779	0.0957795234820282	0.26804939014907087	0.08613606985545591	1.111956043998233	-0.08664815698500296	0.30592037702334546	0.10963611001917124	0.2713740021523717	0.09928733905684127	1.1042305198289721	-0.15681430622878126	0.1306057289893229	-0.013104288619729176	0.8572012059415505	0.07269347391918653	-0.1802677450013909	-0.3372038009160957	-0.06241232478120434	-0.19980806284865002	0.004667686533750842	0.06949949396696846	-2.874957088804334	-0.06172160517335422	0.22631418462610725	0.08229628972637652	0.26052926395191645	0.07284920885104872	1.1296799378376752	-0.17622271449123075	0.10704211403231398	-0.03459030022945838	0.629973877020404	0.07164255062759842	-0.48281782162196457	-0.3249549395613899
Defluviitaleaceae UCG-011	-1.0301245951782072	-0.5551474863348171	-0.7926360407565122	7.800418924447778e-10	0.12012988603148966	-6.598158601005735	-0.07995702875369093	0.16544412054911944	0.04274354589771425	0.49215815028236654	0.06206617445107942	0.6886769851008737	-0.1109498593962148	0.1523860408444582	0.020718090724121698	0.756205109264993	0.0666021816523843	0.3110722533423199	-0.19014823147252996	0.11339383698856237	-0.0383771972419838	0.617930525123983	0.07677101361534615	-0.49989176167803506	-0.0803424591292971	0.14189662640425713	0.030777083637480017	0.5848624232437543	0.05620808986331822	0.5475561206993684	-0.1451486591272163	0.06732576466266389	-0.0389114472322762	0.47021039940389975	0.05373843884106152	-0.7240896474004745	-0.11198761034783442	0.11072758929853771	-6.30010524648347e-4	0.9910919943189793	0.056328507317224726	-0.01118457695142395	-0.1672713905229535	0.05175480369179955	-0.05775829341557698	0.2988933031904737	0.05539549434919122	-1.0426532716089076	-0.14447131389491707
Epulopiscium	-1.0153116943532356	-0.7767023977643157	-0.8960070460587757	1.2893322591048088e-30	0.06034839799981188	-14.847238298878601	0.0030887488094031162	0.12636836487309622	0.06472855684124967	0.039710478801121135	0.031179536765044986	2.075994820866489	-0.059625605595380334	0.07266370425377033	0.006519049329194997	0.8457976162800129	0.03345824339632077	0.1948413505148887	-0.044845702373380494	0.10764156089076989	0.031397929258694696	0.41694832911985324	0.03856665345785341	0.8141211757718914	-0.07916879173258272	0.032475139914680595	-0.02334682590895106	0.40973249382321375	0.028236671905203976	-0.8268264045894259	-0.08113484055324206	0.025603719810423184	-0.02776556037140944	0.3054731071378074	0.02699601907737459	-1.0285057323388767	-0.06434897387106435	0.047534138257616626	-0.00840741780672386	0.7668185125859447	0.028297164765678087	-0.29711166741769485	-0.0946727213217067	0.015357183621274792	-0.039657768850215956	0.1563439612921883	0.027828456771406683	-1.425079700824938	-0.08734500055686031
UCG-002	3.4923189613952763	4.9743415939307996	4.233330277663038	1.811439980326453e-21	0.3748290320266417	11.294029853488366	-0.6926762443531401	0.07302393476203972	-0.3098261547955502	0.11186881297302671	0.19365875436689026	-1.5998561790218817	-0.15921078853984422	0.6624493648644627	0.2516192881623093	0.2279967163451387	0.20781199503578843	1.210802524267074	-0.44627024116086317	0.5008411185453436	0.027285438692240222	0.9094733209815948	0.23954076434902527	0.11390728741469532	-0.21040937731767373	0.4830205763842075	0.13630559953326687	0.4383428547604097	0.17538037046011506	0.7771998609403408	-0.32618531608235896	0.3367769594225289	0.005295821670084946	0.9748485237374711	0.16767457024089708	0.03158392869280339	-0.12313712842676094	0.5717783955852009	0.22432063357922	0.20394146046017236	0.1757560967608547	1.2763177933135679	-0.14290770578179357	0.5404973908023728	0.19879484251028962	0.25203554807017264	0.172844911549336	1.1501341909828025	-0.8098163046751742
Papillibacter	-0.9934352424096518	-0.7814397379222195	-0.8874374901659356	7.356842876854596e-35	0.05361731190641522	-16.5513237909966	-0.034976410895303886	0.07455295268798055	0.019788270896338337	0.4762040437911269	0.02770186124632785	0.7143300127157146	-0.03467227788993172	0.08286186424402234	0.024094793177045305	0.4189890751873364	0.029726407518338438	0.8105518018677854	-0.03711368697501104	0.09836558715940906	0.03062595009219901	0.37295419794893026	0.03426504026905237	0.8937958295604245	-0.032438448069529544	0.06675304174613184	0.01715729683830115	0.4951573030055123	0.025087235037210977	0.6839054528269999	-0.07561207435333729	0.01922117513040558	-0.028195449611465858	0.24175709426958697	0.02398496104416295	-1.1755470254694278	-0.0618445204943694	0.03755947230230131	-0.012142524096034045	0.6298608871678241	0.025140980698664356	-0.4829773445026801	-0.10414092715891539	-0.006383440168466217	-0.0552621836636908	0.026982329903306082	0.024724551040963112	-2.2351137366309946	-0.1008738643731824
[Eubacterium] ruminantium group	-0.3424971125913396	1.1716148364230263	0.4145588619158434	0.2808539983622932	0.38294497247863246	1.0825546533032888	-0.6494826327424169	0.13279677724017303	-0.25834292775112194	0.19376780440734578	0.19785192721145445	-1.3057387481245895	-0.41920902367924223	0.4202420271930311	5.165017568944575e-4	0.9980623842703565	0.21231161921858116	0.002432753133320996	-0.541300332399345	0.42631824190339096	-0.05749104524797702	0.814612636832174	0.24472739188630438	-0.2349187183537111	-0.2979223943089944	0.4105219679125322	0.05629978680176887	0.7538245379250331	0.17917777279954006	0.31421189091771873	-0.0030016317555841554	0.6743153545379055	0.3356568613911607	0.05203738235431586	0.1713051236695641	1.9594093521605336	-0.13048423858771938	0.5794778600760273	0.22449681074415398	0.21327945501884282	0.1795616344687344	1.250249316388595	-2.186146646178111e-4	0.6979838284283696	0.3488826068818759	0.05014169506213077	0.17658741517019833	1.9756934917792197	-1.0007541021871444
Lachnospiraceae NK4B4 group	-0.9792959512914157	-0.41039245411090447	-0.6948442027011601	3.5271837134561717e-6	0.14388548628297076	-4.829147266004665	-0.24299319526984886	0.050935858259587255	-0.0960286685051308	0.198555529809167	0.07433971668196143	-1.2917545666195982	-0.1864091892990761	0.1290011995192479	-0.02870399488991409	0.7195184625034743	0.07977271610869631	-0.35982220852055163	-0.08948447538324063	0.2740828230691567	0.09229917384295803	0.31720853610246036	0.09195242742164177	1.0037709327642466	-0.17815810615350086	0.08802860182935746	-0.04506475216207171	0.5043481996170682	0.0673231999978796	-0.6693792357388101	-0.2190184597851805	0.035472631479878086	-0.09177291415265121	0.15613154958414538	0.06436517722748011	-1.4258162271239676	-0.09642359699369854	0.1703333763320489	0.036954889669175185	0.5847336388492461	0.06746742991838209	0.5477441443060884	-0.1313360741854641	0.13100239548591464	-1.668393497747467e-4	0.9979972455576086	0.06634991429384693	-0.002514537532570993	-0.19394765614032622
Veillonella	-0.7134476926713621	0.33558204404046477	-0.18893282431544864	0.47757921850849905	0.26531767609117923	-0.7121004039343382	-0.25817797373766505	0.2838125732779132	0.012817299770124082	0.9256365455923767	0.13707873796628386	0.09350319356804006	-0.4504445853232752	0.1311564749234609	-0.15964405519990715	0.27964159007227984	0.14709691853017445	-1.08529843313583	-0.3099770576540991	0.3604229473779208	0.025222944861910856	0.881956309120129	0.1695557000549278	0.14875904999796438	-0.44701233873667057	0.04382270371842001	-0.20159481750912528	0.10662574852132191	0.12414063038526993	-1.623922940325634	-0.3247094787121049	0.1445594285601975	-0.0900750250759537	0.44915864660166116	0.11868618360580996	-0.7589343792123107	-0.14057669278523466	0.3513098905822808	0.10536659889852305	0.3984562546778091	0.12440658318092077	0.8469535631027786	-0.2989197874005503	0.18481929511985418	-0.05705024614034808	0.6417184280232029	0.12234593998363434	-0.4663027326283114	-0.37190558003013297
Leptotrichia	-0.9685711777634032	-0.7849756359839615	-0.8767734068736823	1.959016312374955e-40	0.04643447252344542	-18.88195039646433	-0.013467746828022008	0.08138852333888952	0.03396038825543376	0.15910944468448981	0.023990783371163407	1.4155597893586784	-0.030052145995452927	0.0717365431318888	0.02084219856821794	0.41953946732786573	0.025744111445577214	0.8095909082851095	-0.02452352971262136	0.09280627308076267	0.03414137168407065	0.2518771635662986	0.029674726582063	1.150520177149923	-0.047582655101465615	0.0383206538231628	-0.004631000639151412	0.8315173736744573	0.0217264253765249	-0.21315060157825796	-0.06524564057851842	0.016883279370842705	-0.024181180603837858	0.24633568961060268	0.02077181744069936	-1.1641340808464042	-0.05768977290618428	0.028397571052689252	-0.014646100926747514	0.5022559309451164	0.021772971004257364	-0.6726735145095126	-0.08926948086071473	-0.004608068674626334	-0.046938774767670534	0.03001009244990599	0.021412328316085548	-2.192137822415547	-0.10055581027850116
Phascolarctobacterium	1.7910657609361915	3.592761957953726	2.6919138594449588	2.484860662452401e-8	0.45567997863755727	5.907465733942366	-0.5512785957635173	0.3795837746762922	-0.08584741054361261	0.7159270643377836	0.23543111528940538	-0.3646391872972443	-0.5034838646071572	0.4954090950075465	-0.0040373847998053805	0.9872721739348145	0.2526372222197707	-0.015980957850673463	-0.8392185073638341	0.312185592326173	-0.2635164575188305	0.36706085120029863	0.29120991453412726	-0.9049020804817025	-0.5473023325791454	0.295701062278104	-0.12580063515052073	0.5561139855083568	0.2132100681545709	-0.5900314006715623	-0.3545847101668194	0.45137910193752534	0.048397195885352975	0.8126718050272911	0.20384212015893924	0.23742490437019023	-0.5421285010754407	0.30268090289348804	-0.11972379909097636	0.5761440276594749	0.21366683894355942	-0.5603293411506016	-0.18702628099238014	0.6437898863906639	0.2283818026991419	0.2789481464208865	0.21012770856237664	1.0868714281503076	-1.2430964074104993
Acidaminococcus	-0.6181382810830143	0.34480761154922734	-0.13666533476689346	0.5755867730205948	0.24354559026663306	-0.5611488781926728	-0.16650020999884524	0.3310143530583155	0.08225707152973515	0.5143595367531248	0.12582999611202172	0.653715918869653	-0.4088498114520539	0.12502480860459342	-0.14191250142373024	0.2950562286265325	0.1350260803487612	-1.0510006737748883	-0.05985824044958174	0.5555284437160317	0.247835101633225	0.1135472928573262	0.15564188433023313	1.5923419502386706	-0.41054313132632103	0.04001377049574781	-0.18526468041528663	0.1062272471357806	0.11395359536038709	-1.6257905670231176	0.12740784499694202	0.5581683382259509	0.34278809161144647	0.002017035995644792	0.1089467428956271	3.146382190974204	-0.30820561549187886	0.14331653733034588	-0.08244453908076647	0.4715235222288825	0.11419772395202146	-0.7219455539709737	-0.4712175282554628	-0.027174288757978726	-0.24919590850672077	0.02809197231048392	0.11230617804672875	-2.2188975962037856	-0.9386018486117409
Rothia	-0.8688329053548032	-0.4429798179326065	-0.6559063616437049	1.0162137481578184e-8	0.10770557550185908	-6.089808801331584	-0.11645983992133495	0.10356094664253858	-0.006449446639398185	0.9078973497095375	0.05564704387299581	-0.11589917793509151	-0.0772499758980963	0.15885067834115857	0.040800351221531125	0.4955614515762834	0.05971391917136289	0.6832636642797651	-0.12745130079994102	0.14469723985593538	0.008622969527997173	0.9004824477292797	0.0688310500946821	0.12527732057168464	-0.0998894828570117	0.09936475268037902	-2.623650883163421e-4	0.9958534379929068	0.050394825688937925	-0.0052061910073028265	-0.12875159199467784	0.06174788194735336	-0.03350185502366224	0.4879871598127741	0.04818059579637658	-0.695339160297012	-0.1427650198528306	0.05691608818248426	-0.04292446583517317	0.39679796919211985	0.050502789090901605	-0.8499424805610644	-0.06036327147169351	0.13601036274367728	0.03782354563599189	0.4475981476679043	0.04966627203430168	0.7615539497280833	-0.3052012489303083
Actinomyces	-0.5657425710233456	0.1902857922353752	-0.1877283893939852	0.32789062695626203	0.1912125856675539	-0.981778415571314	-0.2618485498903659	0.12876023060643466	-0.06654415964196563	0.5016806491581096	0.098791683662910093	-0.6735805806187375	-0.17083260073968531	0.24832319843349487	0.038745298846904794	0.7152998655760769	0.1060117160313816	0.36548129110027244	-0.4206799400841623	0.062472634905451935	-0.1791036525893552	0.14495957027480558	0.1221976021342546	-1.465688765255637	-0.16125261492018172	0.1924887527368589	0.015618068908338592	0.8616699876130353	0.08946728040166464	0.17456738193249027	-0.1950958795999324	0.1431029259032781	-0.025996476848327153	0.7616343460907298	0.08553629891768626	-0.30392333053063497	-0.1270478855973236	0.22745132020967462	0.05020171730617552	0.5764233892380666	0.08965895071353801	0.5599186350794014	-0.0496390926539748	0.29898826651748567	0.12467458693175544	0.1595769056029817	0.08817385963443485	1.4139631342968437	-0.6067121964191253
Kocuria	-0.9818363390613251	-0.7558728278439221	-0.8688545834526236	1.6365209192133624e-31	0.05715006122278646	-15.203038542086464	-0.03831067722534645	0.07843538131267194	0.020062352043662742	0.4979629817048046	0.029527087612599045	0.6794558375307643	-0.06765553714602958	0.05762272056385516	-0.005016408291087212	0.874430309284723	0.03168502763756187	-0.15832109564393673	0.012753989503720087	0.1571597520439041	0.08495687077381209	0.021436596631818614	0.03652270282769034	2.3261386533912414	-0.08068992169661775	0.025037118958439478	-0.027826401369089135	0.29983255895218724	0.026740188333005493	-1.0406209942337215	-0.09986092958943762	0.0012207140299103497	-0.04932010777976364	0.05571692239189591	0.02556528746708866	-1.929182601340025	-0.07596186380263527	0.029991681276886662	-0.0229850912628743	0.39249526753500363	0.026797475200498605	-0.857733465220135	-0.0748910661720242	0.029307487762222213	-0.022791789204900995	0.3885927966462166	0.026353607733324024	-0.8648451261601224	-0.10414437175455978
Alloscardovia	-0.9427003128206153	-0.5687957627886153	-0.7557480378046153	4.3090150519492454e-13	0.09456689626869935	-7.991676449412668	-0.11676300287697072	0.0764181096419845	-0.020172446617493102	0.6803274813045077	0.04885882834827362	-0.41287209086760424	-0.08530166643075135	0.12199777906573811	0.018348056317493384	0.7268938503601882	0.052429597760037056	0.3499560763649165	-0.06919781350726668	0.16975214515516063	0.050277165823946965	0.4068566493407255	0.060434557301605046	0.831927428094384	-0.1094744799077836	0.06547333068943263	-0.02200057460917548	0.619809544862758	0.044247312464550353	-0.4972183254474878	-0.1500659759004973	0.01719504013861116	-0.06643546788094308	0.11854951183524876	0.04230318981733152	-1.5704600094654002	-0.08433864165542562	0.09098396854750329	0.0033226634460388404	0.9403746500158572	0.0443421057358062	0.07493246860750218	-0.12085718385529101	0.05156142131182908	-0.03464788127173097	0.4282181250379785	0.04360763287913299	-0.7945370795008363	-0.2951917524913942
Family XIII AD3011 group	0.7756765849323731	1.828626468452852	1.3021515266926125	2.7155425884636667e-6	0.2663091486918205	4.889623706467157	-0.28792476094280367	0.25609116480022825	-0.0159167980712877	0.9080691788769171	0.13759099110684486	-0.11568197847290507	-0.20008337114360122	0.38369108939908947	0.09180385912774411	0.5350899322289819	0.14764660887312508	0.6217810204271778	-0.2609792827546996	0.41192595768512097	0.07547333746521065	0.6581077429174211	0.1701893172091397	0.4434669502343916	-0.19792982891035255	0.29473942792200236	0.0484047995058249	0.698256108708945	0.12460453477138791	0.38846739883611175	-0.11778417045150895	0.3532383601403851	0.1177270948444381	0.3247346792710615	0.11912970512632635	0.9882261919443105	-0.24072201612576588	0.25300271114990114	0.006140347512067623	0.9608507456057102	0.12487148141303438	0.04917333759945831	-0.3748467403907696	0.11070003942762233	-0.13207335048157362	0.2839929876121505	0.12280313774399686	-1.0754884028851286	-0.7427231335332347
Family XIII UCG-001	-0.18680724771281945	0.6133866726339599	0.21328971246057019	0.29373478910466355	0.2023828152233009	1.053892407936094	-0.3208278384143218	0.09259947010670404	-0.11411418415380888	0.2769824462919508	0.1045628821478888	-1.0913450529453768	-0.1653490984672965	0.2782928843953159	0.056471892964009715	0.6155432673891928	0.11220469333742582	0.5032935012280234	-0.32901833385420176	0.18235897934625123	-0.07332967725397525	0.5716361824255882	0.12933612422596794	-0.5669698059442253	-0.08388225890907708	0.29052392150753253	0.10332083129922773	0.2770877358313863	0.0946937672269226	1.0911048775959178	-0.31949917199477307	0.03845648308903146	-0.1405213444528708	0.1228671812483403	0.09053314622731226	-1.5521535515848224	-0.2650558857896692	0.11015240405784732	-0.07745174086591095	0.4157798918408825	0.09489663450773592	-0.8161695224249194	-0.10764963413689109	0.26134378837586897	0.07684707711948895	0.41165013963202546	0.093324787589801	0.8234369357181068	-0.288898336801051
Fenollaria	-0.8244842808830951	-0.5183104067463923	-0.6713973438147437	9.262852663615789e-15	0.07743664256878771	-8.670279618829484	-0.06681257729352047	0.09137487890326779	0.012281150804873657	0.7593230083270488	0.04000833036102616	0.3069648419229525	-0.07558034797679705	0.09416798573194893	0.009293818877575943	0.828929402934202	0.04293227526716566	0.2164762715169629	-0.08093509811444416	0.11473043888482223	0.01689767038518904	0.733269032244914	0.04948718206073017	0.3414554977984479	-0.07282442172010571	0.07043259116647076	-0.001195915276817483	0.9737156786586731	0.036232164268258225	-0.033007006370447046	-0.14515513622018453	-0.00819249891514981	-0.07667381756766717	0.028474681195293707	0.03464020834623227	-2.2134340764150395	0.007292487747383863	0.150856407429548	0.07907444758846593	0.031085988247497788	0.03630978627927684	2.1777723223228183	-0.12290949684025809	0.018276461749295654	-0.052316517545481216	0.14511838031461574	0.03570835898999501	-1.465105623031839	-0.35780805125036175
Anaerovorax	-0.9501348500871792	-0.7659981931426832	-0.8580665216149312	2.307032393525505e-39	0.0465713298622468	-18.424780313403197	-0.012908826887585788	0.08222701524382076	0.03465909417811748	0.151960255999449	0.024061491932917397	1.4404382851547954	-0.02974063552803824	0.07234805763417254	0.02130371105306715	0.4107164677157902	0.02581998762960125	0.8250860286487347	-0.03329568090524196	0.08437993058801017	0.025542124841384104	0.39223454277889047	0.029762187554245454	0.8582072401375155	-0.04656609695128365	0.039590396678904224	-0.003487850136189711	0.8730603890551283	0.021790460146322202	-0.16006317043187318	-0.07329118178188052	0.009079798533671399	-0.03210569162410456	0.12553495540883894	0.020833038673600562	-1.5410949946917056	-0.05930077751486429	0.027040293560059533	-0.016130241977402378	0.461340754607931	0.02183714295900365	-0.7386608224200746	-0.08449638685021998	4.145497719456187e-4	-0.04204091853913718	0.052248378773138954	0.021475437340731006	-1.9576280506940376	-0.1249531930300709
Mogibacterium	0.8558433953029517	2.039072376260441	1.4474578857816964	3.412667420188556e-6	0.29925897476976254	4.836806939191416	-0.43141834601248263	0.1799074345549777	-0.12575545572875246	0.4173905901786755	0.154614811914851	-0.8133467561827655	-0.22640383298872976	0.4295997155823472	0.10159794129680874	0.5412919158761546	0.16591458842720805	0.6123508623316928	-0.17520756863033315	0.5809547087845334	0.2028735700771001	0.29059606234418695	0.19124645486254507	1.0607965006353284	-0.5081245474909332	0.045501557449410396	-0.2313114950207614	0.10076584599718547	0.14002157083420574	-1.651970433145966	-0.24612372422833884	0.28317735420178713	0.01852681498672415	0.8901259044093823	0.133869352952588	0.1383947451608713	-0.16376479290578305	0.39104737343844753	0.11364129026633224	0.4193833190126387	0.14032154617748546	0.809863441232277	-0.3097481958830892	0.23587418414021688	-0.03693700587143618	0.7893485538154169	0.13799729104427563	-0.2676647171253902	-2.4206697684882688
S5-A14a	-1.0239694863745425	-0.7112749280834875	-0.8676222072290151	1.249216455316912e-20	0.07908583582405247	-10.970639662445649	-0.052067824978716884	0.1094886007029698	0.02871038786212646	0.483434954690629	0.04086040072974336	0.7026457731538451	-0.06617883729724705	0.10718468164885236	0.020502922175802664	0.6407885864832048	0.0438466178374919	0.46760555744099475	-0.06892586623874937	0.13090682306984266	0.030990478415546644	0.5407494600862002	0.05054112660389805	0.6131734786686861	-0.1131516615849045	0.0331563423000491	-0.0399976596424277	0.28158402860971987	0.037003812404756094	-1.080906453770877	-0.11165097416289058	0.02822860078527723	-0.04171118668880667	0.24037732677910245	0.03537795208189107	-1.1790164278660267	-0.09168783818211088	0.05493360879185022	-0.018377114695130328	0.6209721865696571	0.03708308755688188	-0.49556592791637444	-0.1402669542629872	0.003925887410852452	-0.06817053342606737	0.06365785269158787	0.03646885147584317	-1.8692810622572877	-0.1244492795007959
Mycoplasma	-0.9425542201993218	-0.7105974330762839	-0.8265758266378028	1.0846892470948801e-28	0.058665863854311995	-14.089553487024103	-0.005721454647040852	0.11412108321166121	0.05419981428231018	0.07589637283947152	0.030310240528743558	1.7881683990898014	-0.050193446728149904	0.07840759154655888	0.014107072409204485	0.6651513301876915	0.032525416033398376	0.43372458002439657	-0.055730223329761054	0.09250564245410223	0.018387709562170583	0.6245768904908737	0.037491401860939404	0.49045137416768364	-0.0440831510000303	0.06444810933597532	0.01018247916797251	0.7112283896442915	0.02744942375595019	0.3709542050319094	-0.08455745031059947	0.019205202184659285	-0.032676124062970095	0.2151531167593674	0.026243360756761164	-1.2451196462919345	-0.044052805387445694	0.06471096699568174	0.010329080804118021	0.7078599397740284	0.027508230054615203	0.3754905635008333	-0.10683396765762049	0.00012826559516554425	-0.05335285103122747	0.05054451553207833	0.02705258980084344	-1.972190146082208	-0.14145669380712936
Allisonella	-0.97841735876094	-0.42925770523449136	-0.7038375319977157	1.2433130869010928e-6	0.13889192839601977	-5.067519330503338	-0.25566825609126187	0.02805996494719297	-0.11380414557203446	0.11500103077178837	0.0717597505704326	-1.5859049769178761	-0.10664209691308478	0.19782194786875645	0.045589925477835844	0.5547688200006649	0.07700419729572393	0.5920446817042202	-0.10750951686188397	0.24344014796029423	0.06796531554920514	0.44512896524746415	0.08876121070453238	0.7657096496289076	-0.21789980690170602	0.039048869022552266	-0.08942546893957688	0.1709856055207403	0.0649867426872163	-1.37605710398481	-0.06226226495116564	0.18339669161584451	0.060567213332339435	0.3313165925735042	0.06213137834551935	0.9748248782687321	-0.07246779779063148	0.18503135236989224	0.05628177728963038	0.3889465184951647	0.06512596709621332	0.8641987182544706	-0.07210132664825755	0.1811326643983496	0.054515668875046025	0.39611310197327154	0.06404723494529212	0.8511791168129621	-0.16150196703511785
Dialister	-0.09610901592774213	1.7222295927049545	0.8130602883886061	0.07923235902946227	0.4598891309806816	1.7679484763095217	-0.6130851201996138	0.32637570027387486	-0.14335470996286948	0.5472584936441469	0.2376058112976164	-0.6033299824611974	-0.6694463292242246	0.3386734844077738	-0.16538642240822546	0.5176207330483883	0.25497085241139383	-0.6486483487978286	-0.5621400307601476	0.5998996805241708	0.018879824882011526	0.9488709268871657	0.2938998437642138	0.0642389755646083	-0.15993171753107743	0.690858566987935	0.26546342472842877	0.21937334025807698	0.2151795065763198	1.2336835833122162	-0.17286557142675757	0.640542992756306	0.23383871066477419	0.25760995761831545	0.2057250260971369	1.1366566095578614	-0.41711106520684654	0.4355019106741976	0.009195422733675535	0.9660469429216287	0.21564049659355375	0.042642374131642666	-0.3706541863745607	0.4678362962770668	0.04859105495125306	0.8191007746431678	0.21206867498248388	0.22912886570949956	-0.8713115632285977
Lysinibacillus	-0.9685711777634032	-0.7849756359839615	-0.8767734068736823	1.959016312374955e-40	0.04643447252344542	-18.88195039646433	-0.013467746828022008	0.08138852333888952	0.03396038825543376	0.15910944468448981	0.023990783371163407	1.4155597893586784	-0.030052145995452927	0.0717365431318888	0.02084219856821794	0.41953946732786573	0.025744111445577214	0.8095909082851095	-0.02452352971262136	0.09280627308076267	0.03414137168407065	0.2518771635662986	0.029674726582063	1.150520177149923	-0.047582655101465615	0.0383206538231628	-0.004631000639151412	0.8315173736744573	0.0217264253765249	-0.21315060157825796	-0.06524564057851842	0.016883279370842705	-0.024181180603837858	0.24633568961060268	0.02077181744069936	-1.1641340808464042	-0.05768977290618428	0.028397571052689252	-0.014646100926747514	0.5022559309451164	0.021772971004257364	-0.6726735145095126	-0.08926948086071473	-0.004608068674626334	-0.046938774767670534	0.03001009244990599	0.021412328316085548	-2.192137822415547	-0.10055581027850116
Gemella	-0.9411058465605436	-0.6397925817277851	-0.7904492141441644	4.399493689148682e-19	0.07620731081604644	-10.372354117732822	-0.04956328481248587	0.1061128943410688	0.02827480476429146	0.47386942554764067	0.03937318517322593	0.7181233786368532	-0.0851833684687769	0.08187015552610895	-0.001656606471333978	0.9687792511957473	0.04225071150803868	-0.0392089603276572	-0.08102618771199223	0.11153309558655751	0.015253453937282642	0.7545895626795941	0.048701557035640754	0.3132025928066297	-0.06845328437815744	0.07252947708296638	0.0020380963524044755	0.9544999103079462	0.03565696693882932	0.057158432905998306	-0.09508843067859281	0.039699880449674915	-0.02769427511445895	0.417942910851575	0.0340902838320881	-0.8123803031640121	-0.07242003964786632	0.06886475636417604	-0.0017776416418451384	0.9603940831523514	0.035733356675311086	-0.0497474015105149	-0.12905153483240012	0.009893050988684565	-0.059579241921857776	0.09220463815680408	0.03514147723881771	-1.6954108535894388	-0.1627357960621587
Staphylococcus	-0.9947810320447502	-0.763195244291475	-0.8789881381681126	5.097009275652572e-31	0.05857203172813675	-15.006960015455048	-0.01616824514537365	0.10348261258804389	0.043657183721335126	0.1513363480397883	0.030261761325901547	1.4426517759879434	-0.049541663882657745	0.078853685631043	0.014656010874192625	0.6524496800224627	0.03247339380546822	0.4513236578224444	-0.030962146421650127	0.1170366260076097	0.043037239792979784	0.25218838141837463	0.03743143687075979	1.1497618951037134	-0.06347480863293599	0.04488286320978338	-0.009295972711576306	0.7349631805350723	0.02740552023822986	-0.33920073878432383	-0.0879827163293376	0.015613974741993393	-0.03618437079367211	0.16946084004166906	0.0262013862561571	-1.3810097847463736	-0.09436810723361658	0.014221704768753597	-0.040073201232431493	0.14676036992300795	0.027464232480152614	-1.4591050837262944	-0.10523125462776048	0.0015598996856361139	-0.05183567747106218	0.056982146463319734	0.02700932099249752	-1.9191773641944114	-0.09051059731472183
Megamonas	-1.2373377147265574	0.019152180865410484	-0.6090927669305735	0.057303706493363776	0.31778792103210635	-1.9166643116968451	-0.532288068509067	0.11688861542941015	-0.20769972653982843	0.2079537368836851	0.1641879568590812	-1.2650119443175263	-0.6230686101373752	0.07355211460605182	-0.2747582477656617	0.12112779852679931	0.17618737137539467	-1.5594661843285376	-0.20014219532914898	0.6028386953440532	0.20134825000745213	0.32317153858202197	0.2030876879875939	0.991435039724082	-0.35424649711393447	0.23365797276354258	-0.060294262175195935	0.6857246658595215	0.14869115931873503	-0.4054999803044705	-0.012461004308964796	0.5496123284750292	0.2685756620830322	0.0609082136307037	0.14215802014775433	1.8892754823391853	-0.29366239693639257	0.29550157063216514	9.195868478862885e-4	0.9950847517897088	0.14900970796301574	0.0061713217243169844	-0.1647089838342108	0.414696201756621	0.12499360896120511	0.3951298504977191	0.1465415440347686	0.8529568170207692	-0.46953931322064885
Mitsuokella	-1.0435246972527326	-0.44559176767418635	-0.7445582324634594	2.3440933628537258e-6	0.1512275293848513	-4.9234305122361075	0.014728133123519394	0.3236555011852773	0.16919181715439835	0.032036754098982816	0.07813304857498606	2.1654321729430683	-0.2692563117775346	0.06224851942902847	-0.10350389617425308	0.21907287303826803	0.08384327760280197	-1.2344924856658284	0.09081074142823767	0.4729297843590333	0.2818702628936355	0.00411907668345046	0.09664448290890976	2.9165685863238195	-0.20121812131591338	0.07855129284284318	-0.06133341423653511	0.3875246869773077	0.0707585001724147	-0.8667992408980714	0.048184579222528806	0.3156615845598243	0.18192308189117654	0.008026364041050681	0.06764953840714046	2.6891991604775596	-0.2885363778431491	-0.008167599418219595	-0.14835198863068436	0.03822097517003688	0.07091008971146014	-2.0921139605709516	-0.1903934289324073	0.08533138290152081	-0.05253102301544323	0.45253222890866385	0.06973555062963042	-0.7532889973786622	-0.24440658218958028
Anaerovibrio	-1.0652699622493176	-0.5236260761032605	-0.794448019176289	4.193987733286261e-8	0.13699106146572873	-5.799269022928458	-0.149888512103244	0.12995662084801457	-0.009965945627614714	0.8882238537919075	0.07077765075829422	-0.14080639186017113	-0.2984581348983677	0.0018390325071418745	-0.1483095511956129	0.05283374064050381	0.0759503222878423	-1.9527178651531996	0.05351340354739134	0.3996599914754603	0.2265866975114258	0.010658474982141671	0.087546429888474	2.5881888935971022	-0.190479467750664	0.06295262339802797	-0.06376342217631802	0.32154229362278586	0.0640973378707662	-0.9947904904393778	-0.07210637202502108	0.17019051021513126	0.04904206909505508	0.4248942440125656	0.06128105188094862	0.8002811242589252	-0.11081460789045848	0.14316042373581492	0.016172907922678215	0.8015788550153843	0.06423465686252258	0.2517785368931304	-0.1171656027982713	0.13260264243599745	0.007718519818863077	0.9029263618810023	0.06317068817767178	0.12218514696490601	-0.35007606336769337
Megasphaera	-0.8253229637481653	0.15985902003557073	-0.33273197185629727	0.1839089830631453	0.24916948044171852	-1.3353640713398858	-0.17514112910936885	0.3338619082826214	0.07936038958662626	0.538584860352803	0.1287356290084774	0.6164601843161871	-0.19305037893641874	0.35315233224754894	0.08005097665556511	0.5631936853947721	0.1381440667833435	0.5794745914141362	-0.3921172774328956	0.23747975282507985	-0.07731876230390786	0.6280320760580528	0.15923592544244664	-0.4855610446516576	-0.21124222021598005	0.2497188220822108	0.019238300933115366	0.8691683153376046	0.11658498156065182	0.16501525904609668	0.053391798292223125	0.4940992985807045	0.2737455484364638	0.015267136962256506	0.11146251218673803	2.4559427476194498	-0.34647226134647013	0.11547632127195953	-0.11549797003725532	0.32457262307473744	0.11683474750497423	-0.9885583912640201	-0.21550378621511346	0.23879318199570537	0.011644697890295957	0.9194191486319836	0.11489952252332933	0.1013467909575656	-0.807226041491534
F0332	-0.9499413620486962	-0.7696354153490425	-0.8597883886988693	2.276306961758879e-40	0.045602477307956	-18.853984245037207	-0.007453197018093584	0.08570347458229619	0.039125138782101304	0.09901713876924101	0.023560925640560938	1.6605942983303696	-0.030986564591800995	0.06897831352310536	0.018995874465652183	0.4537034273026157	0.025282838249484983	0.7513347306265796	-0.02733006001911952	0.0878974719988374	0.03028370598985894	0.3005179333989329	0.029143026119119935	1.0391407490106401	-0.04227619558458273	0.04208793052745073	-9.413252856599754e-5	0.9964862395466847	0.021337139551132363	-0.004411675161069185	-0.06415211507399718	0.016505250128689905	-0.023823432472653637	0.24484382307040775	0.020399635917178114	-1.167836159889129	-0.06094487428236241	0.023599989394177557	-0.018672442444092423	0.38401495552999243	0.021382851192012584	-0.8732438100241461	-0.09004054190054944	-0.006896060693699309	-0.04846830129712437	0.02263397576570404	0.021028670362342742	-2.3048676146409792	-0.12067670224193042
Arcanobacterium	-0.9478465154355401	-0.7622272969086313	-0.8550369061720857	7.291042873523835e-39	0.04694629520397366	-18.213085877322072	-0.019699128209352768	0.07620269255441815	0.028251782172532693	0.24607849899589293	0.024255221112903694	1.1647711658049096	-0.03281154239915503	0.07009910972002013	0.018643783660432553	0.4749904314340547	0.026027875197200324	0.7163006399553492	-0.02535030629302168	0.09327276098487304	0.03396122734592568	0.2595674644450549	0.03000181542958906	1.131972410990559	-0.03966499253214824	0.047185183223321187	0.0037600953455864767	0.8643286518410467	0.02196590429531514	0.17117871839168602	-0.07189888661290197	0.011135297069909476	-0.030381794771496252	0.15020073246060173	0.021000774220095834	-1.446698795629336	-0.04647454133231827	0.04056169797843721	-0.0029564216769405304	0.8933539674859594	0.022012962970933327	-0.1343036682905564	-0.09263410469925779	-0.00703951445455115	-0.049836809576904464	0.022793596827569842	0.021648345108772407	-2.302107127657968	-0.12848511000374457
Varibaculum	-0.9685711777634032	-0.7849756359839615	-0.8767734068736823	1.959016312374955e-40	0.04643447252344542	-18.88195039646433	-0.013467746828022008	0.08138852333888952	0.03396038825543376	0.15910944468448981	0.023990783371163407	1.4155597893586784	-0.030052145995452927	0.0717365431318888	0.02084219856821794	0.41953946732786573	0.025744111445577214	0.8095909082851095	-0.02452352971262136	0.09280627308076267	0.03414137168407065	0.2518771635662986	0.029674726582063	1.150520177149923	-0.047582655101465615	0.0383206538231628	-0.004631000639151412	0.8315173736744573	0.0217264253765249	-0.21315060157825796	-0.06524564057851842	0.016883279370842705	-0.024181180603837858	0.24633568961060268	0.02077181744069936	-1.1641340808464042	-0.05768977290618428	0.028397571052689252	-0.014646100926747514	0.5022559309451164	0.021772971004257364	-0.6726735145095126	-0.08926948086071473	-0.004608068674626334	-0.046938774767670534	0.03001009244990599	0.021412328316085548	-2.192137822415547	-0.10055581027850116
Finegoldia	-0.8883662476166596	-0.6075432427730243	-0.747954745194842	1.7154783063992096e-19	0.07102497139079937	-10.530870066520471	-0.043539123407314556	0.10155058061465186	0.029005728603668648	0.4305983976976604	0.03669568340028845	0.7904397987977149	-0.056932760367702645	0.09876059287381683	0.020913916253057094	0.5961761325056495	0.03937752879566898	0.5311129695715531	-0.06746521477439385	0.11199942504639038	0.02226710513599827	0.6244887992329848	0.04538969631789481	0.49057620875113683	-0.06307760850590045	0.06831787694224613	0.002620134218172836	0.9372690582006851	0.03323217982099131	0.07884328480065012	-0.13204600314882042	-0.006423725716566631	-0.06923486443269353	0.030984164889749435	0.031772036146543295	-2.1791132338311305	-0.06291259003457193	0.068764390654757	0.002925900310092531	0.9301158054066858	0.03330337481252257	0.08785597035025858	-0.1131009599899693	0.016394952241735657	-0.04835300387411682	0.1420800888978215	0.03275174505950296	-1.4763489330498174	-0.2619501988789697
Parvimonas	-0.8054722229691114	-0.4484563142922797	-0.6269642686306955	1.2884753828189924e-10	0.09029546818627351	-6.9434743650402275	-0.05322486137703634	0.13123058432228307	0.039002861472623364	0.404547446264209	0.04665195702526588	0.8360391280370103	-0.08099809888569164	0.11693797837198965	0.017969939743149005	0.7201636787362445	0.0500614407721394	0.35895770209533767	-0.10089507817663533	0.12726191165634956	0.013183416739857111	0.8196173469138596	0.05770482971835463	0.22846296929048485	-0.1085527335435421	0.05849297789816653	-0.025029877822687785	0.5545042953303743	0.04224873557887215	-0.5924408737856948	-0.15036726873745118	0.009338847762874414	-0.07051421048728838	0.08303634003746517	0.04039242569064897	-1.7457285439436419	-0.053451092144155096	0.11395248983374727	0.030250698844796083	0.47610937946093745	0.042339247197067116	0.7144836256534004	-0.13803000340727925	0.026600742571241322	-0.05571463041801896	0.18302646102875125	0.04163794924735986	-1.338073354358384	-0.40449845771990234
Helcococcus	-0.9685711777634032	-0.7849756359839615	-0.8767734068736823	1.959016312374955e-40	0.04643447252344542	-18.88195039646433	-0.013467746828022008	0.08138852333888952	0.03396038825543376	0.15910944468448981	0.023990783371163407	1.4155597893586784	-0.030052145995452927	0.0717365431318888	0.02084219856821794	0.41953946732786573	0.025744111445577214	0.8095909082851095	-0.02452352971262136	0.09280627308076267	0.03414137168407065	0.2518771635662986	0.029674726582063	1.150520177149923	-0.047582655101465615	0.0383206538231628	-0.004631000639151412	0.8315173736744573	0.0217264253765249	-0.21315060157825796	-0.06524564057851842	0.016883279370842705	-0.024181180603837858	0.24633568961060268	0.02077181744069936	-1.1641340808464042	-0.05768977290618428	0.028397571052689252	-0.014646100926747514	0.5022559309451164	0.021772971004257364	-0.6726735145095126	-0.08926948086071473	-0.004608068674626334	-0.046938774767670534	0.03001009244990599	0.021412328316085548	-2.192137822415547	-0.10055581027850116
Ezakiella	-0.8921374128351223	-0.6825752403143099	-0.7873563265747161	1.2306003267601404e-30	0.05300188037006471	-14.855252701928901	-0.028365326226973603	0.0799068347456464	0.0257707542593364	0.3482674001581867	0.027383893067386818	0.941091691963565	-0.03807476470881845	0.07811029417020868	0.02001776473069511	0.49685004960149315	0.02938520114303331	0.6812192515973624	-0.038738835627421905	0.09518537700056294	0.028223270686570517	0.4061189000300952	0.03387173844868692	0.8332395081913674	-0.04698522508434394	0.05106772255529976	0.00204124873547791	0.9345162880385254	0.024799278124550277	0.08231081264648413	-0.09908322392792364	-0.005338491759796282	-0.05221085784385996	0.029283646637489905	0.023709656279715215	-2.2020925663325173	-0.04572190445104275	0.052541107012714264	0.0034096012808357535	0.8910731582416044	0.024852406881242406	0.13719400688748512	-0.09722744882694694	-5.920442063358372e-4	-0.048909746516641386	0.04729501618321955	0.024440757096587922	-2.0011551329344655	-0.1992134685079186
Anaeroplasma	-0.7878798553559336	-0.3925343922167089	-0.5902071237863212	2.5433411983279966e-8	0.09998967222995357	-5.902680853168302	-0.11629310073630753	0.08796565030595907	-0.01416372521517422	0.7843559645930374	0.05166055379677774	-0.2741690549987419	-0.0987473508129309	0.12043932472043745	0.01084598695375328	0.8451669588657509	0.055436082836839366	0.1956485090347277	0.01580181369610678	0.2684539466172253	0.14212788015666605	0.02772340019258896	0.06390007301053773	2.224220935291073	-0.08004980853811604	0.10493008325467022	0.012440137358277094	0.7907027807328428	0.046784598468958286	0.2659024073174671	-0.10264412890638984	0.07420818231972211	-0.014217973293333871	0.7510543655187687	0.044728993453457926	-0.31786928780608864	-0.130869126763101	0.05450705687393318	-0.03818103494458391	0.4168131304089847	0.04688482749725955	-0.8143580126601855	-0.162677234262047	0.019628419166830544	-0.07152440754760822	0.12308863608592358	0.04610823755830371	-1.551228399419211	-0.48702837207862104
[Anaerorhabdus] furcosa group	-0.9701417482947401	-0.7876510760814499	-0.878896412188095	8.301150770123654e-41	0.04615503199338563	-19.04226634084118	-0.01639822709126386	0.0778872023839277	0.03074448764633192	0.19941480681938012	0.023846407935038824	1.289271228190195	-0.028229815674537122	0.07294631378111945	0.022358249053291163	0.38374650255622267	0.025589184561361222	0.8737382388906343	-0.025929417269372507	0.09069430014169477	0.03238244143616113	0.27413979557971824	0.02949614543588364	1.0978533282103418	-0.04987640818472608	0.03550993855910729	-0.0071832348128093955	0.7399123327066678	0.021595676743158706	-0.332623742161031	-0.0693284192079489	0.012306252660693753	-0.02851108327362757	0.16949603739646568	0.020646813594192792	-1.3808950782432945	-0.05540762559076299	0.030161648672903794	-0.012622988458929597	0.5606466477470031	0.02164194226143415	-0.5832650464752284	-0.08543269378291943	-0.0012807700999026492	-0.04335673194141104	0.043510086587382465	0.02128346990445096	-2.0371082410929597	-0.09723697461895037
Solobacterium	-0.929914960245489	0.058864364225205246	-0.4355252980101419	0.08376836733483425	0.2500793098181132	-1.7415487043966436	-0.12939621157841985	0.3814654238861449	0.12603460615386253	0.3310041821298194	0.12920570045082627	0.975457009358727	-0.3251012256456252	0.22309591628170897	-0.051002654681958116	0.7135323653882873	0.13864849264605875	-0.367855818037326	-0.07454799637808343	0.5573479746346108	0.2413999891282637	0.1331603087650046	0.15981736712819444	1.5104740709101365	-0.33270340118397784	0.12994081634463422	-0.10138129241967181	0.3877276614888203	0.11701068554687949	-0.8664276424485533	-0.15833809668323084	0.2839786240822091	0.0628202636994891	0.5753144872609494	0.11186951174292149	0.5615494581209168	-0.3471705058017385	0.11646485799914208	-0.11535282390129822	0.3269361969167893	0.11726136349853508	-0.9837240541957308	-0.36418098944422106	0.0917748204776794	-0.13620308448327084	0.2395523310243408	0.11531907214369266	-1.1810976445731005	-0.5169258403158791
Erysipelotrichaceae UCG-006	-0.7941011547891872	-0.4020297740553651	-0.5980654644222761	1.3566068735466741e-8	0.09916160043681711	-6.031220369454869	-0.06720946042201163	0.13535770681497555	0.034074123196481954	0.5070824289603263	0.05123272313724182	0.6650851469519677	-0.12395060939283498	0.09342085563536115	-0.015264876878736917	0.781680526657093	0.05497698485706409	-0.2776594045385431	-0.039002438494997654	0.21155733728480933	0.08627744939490584	0.1755373263270014	0.06337087987629385	1.3614683836381607	-0.13476943984953438	0.04867852742269967	-0.043045456213417356	0.3551170733103739	0.04639714839055155	-0.9277608151923246	-0.048714349746749784	0.12667334611248163	0.038979498182865925	0.38103911597493956	0.04435856701852559	0.8787366410323131	-0.15374685531840737	0.030094121878144753	-0.06182636672013131	0.1857649337153393	0.04649654736481484	-1.32969801467274	-0.2062863227335564	-0.02549044692437731	-0.11588838482896685	0.012356633786656227	0.045726388812310635	-2.534387425708258	-0.43389408259771167
Dielma	-0.9194547098653788	-0.7029219630408124	-0.8111883364530956	1.580891839273761e-30	0.054764858587526756	-14.812205442959947	-0.015986912130167966	0.09588665807585128	0.03994987297284166	0.16017716027452764	0.028294751449203393	1.411918144768379	-0.024812026053428034	0.09523764529912104	0.0352128096228465	0.2481140232392914	0.030362628154475116	1.159741819571588	-0.05862017961112586	0.07975869515347338	0.010569257771173757	0.7631026803931306	0.034998399175734135	0.30199260595044214	-0.03240827554145971	0.06890616413657348	0.01824894429755689	0.4775318690956982	0.025624165597166407	0.7121771137622881	-0.06860329180992855	0.028259630121661716	-0.020171830844133418	0.4116726733451016	0.02449830014051413	-0.8233971634127463	-0.06777760306707895	0.03375388769558743	-0.01701185768574576	0.5087452395158726	0.025679061552307255	-0.6624797269593854	-0.09263493134645923	0.007214814203044477	-0.04271005857170737	0.09300044000423031	0.025253719242057417	-1.6912383543323097	-0.15659113326191873
Oceanivirga	-0.9423639595362124	-0.7542078449522228	-0.8482859022442176	6.074814077609769e-38	0.047587919881324894	-17.82565626654158	-0.022127483460951447	0.07508504722226256	0.026478781880655555	0.2833397345690347	0.024586722211191264	1.0769545307102006	-0.03419758487805331	0.07011956830100488	0.01796099171147579	0.49713761806977175	0.026383603523641903	0.6807634027467571	-0.026216879132947596	0.09402743401616874	0.03390527744161057	0.2668026154024932	0.030411856414960192	1.1148703643402675	-0.03765235407597029	0.050384820903929615	0.006366233413979662	0.7753622773103962	0.02226611682955185	0.2859157464551844	-0.07439211925916078	0.009776909699153853	-0.03230760478000347	0.13133944596228594	0.02128779612298615	-1.517658502240086	-0.04343868799617484	0.04478709350791012	6.742027558676356e-4	0.9759386426928958	0.022313818665773637	0.030214584332970803	-0.09411910666112289	-0.007354677537540842	-0.05073689209933187	0.02222128197903335	0.021944217496258026	-2.3120848172409714	-0.1381791000677198
Alloprevotella	-0.714722817396399	0.903897076888675	0.09458712974613805	0.8176097300399717	0.40937683060612556	0.23105149748238518	-0.4714636664321267	0.36481070331422544	-0.05332648155895066	0.8013116549649512	0.21150818188547565	-0.2521249111196327	-0.6580534236167784	0.23933872238991116	-0.20935735061343363	0.35788650588405924	0.22696591944788366	-0.9224175643758122	-0.09591034211362648	0.9384957831835912	0.42129272053498235	0.10956262995273784	0.2616191130659345	1.6103285253046713	-0.7283799125206656	0.02896312240639337	-0.3497083950571361	0.07000775822608798	0.19154508876032578	-1.8257236315503498	0.19288823846252695	0.9169554050056075	0.5549218217340672	0.0029079850161553536	0.18312904890884696	3.0302228130408806	-0.35988422151994726	0.3990813079665515	0.01959854322330213	0.9188228017953286	0.19195544556043945	0.10209943857587149	-0.3245605947464136	0.4218335971522919	0.04863650120293917	0.797059293123975	0.18877593790929717	0.2576414226388745	-1.0330014841937136
Porphyromonas	-0.8158396573046474	-0.440341440427245	-0.6280905488659462	7.204770022046835e-10	0.09496996204375646	-6.61357060010785	-0.07006702425809472	0.12393747041588657	0.02693522307889593	0.5839100877320442	0.04906707586715827	0.5489469792701525	-0.09795298241275478	0.11023002080810516	0.0061385191976751925	0.9073553922518334	0.052653064716138016	0.11658427160449321	-0.10276307710705906	0.13720534101727627	0.017221131955108604	0.7770215251257553	0.06069214322902928	0.283745655349862	-0.14242934660876222	0.03326413163384815	-0.05458260748745703	0.22136397691428034	0.04443590464634348	-1.2283446893198	-0.1746205038453592	-0.00664658304013592	-0.09063354344274756	0.03462457097372285	0.04248349570304719	-2.133382433410411	-0.03740750925180172	0.13866236607829907	0.05062742841324868	0.25750835528058047	0.04453110194823644	1.136900417871956	-0.16082807992765902	0.012325412831927715	-0.07425133354786566	0.09219005385247896	0.04379349859999679	-1.6954875933997906	-0.3737555587334425
Rikenellaceae RC9 gut group	-0.08282227331849434	1.3305584568437285	0.623868091762617	0.08312158373698157	0.35746831346660646	1.745240258395369	-0.4849540974454675	0.24528163208021964	-0.11983623268262394	0.5174884690995114	0.18468918465914252	-0.6488535476714055	-0.2805060285931079	0.5030978125823385	0.11129589199461534	0.5753002677271302	0.1981868986559559	0.561570380027089	-0.40040601270127896	0.5028385908148604	0.051216289056790695	0.8229307451758487	0.22844610668327764	0.2241941865430782	-0.4183799062524659	0.2429328920566578	-0.08772350709790405	0.6007668451770583	0.16725738906763754	-0.5244821026258479	-0.25666813733472915	0.3755881349058684	0.0594599987855696	0.710571941061074	0.1599084935101593	0.37183765214942754	0.06143196674219081	0.7241615291434909	0.39279674794284086	0.020504347582245425	0.16761571309159123	2.343436308553021	-0.3853100874516132	0.2664421686891586	-0.05943395938122731	0.7189703385752497	0.16483936339924254	-0.3605568363988259	-1.4905163268502017
Paraprevotella	0.2933113275625575	1.9029645790843244	1.098137953323441	0.007840824779900136	0.40710901231933666	2.6974051669041916	-0.7049040191790619	0.1267376548046218	-0.28908318218722	0.1715029336397629	0.21033649339012245	-1.3743843378193144	-0.21098329675120026	0.6814375803243153	0.23522714178655757	0.29911563692356463	0.22570859997076603	1.0421718171882879	-0.6373161654381121	0.3913596767762984	-0.12297824433090682	0.637169132315069	0.26016982584587867	-0.4726845010987461	-0.23909451175482943	0.5140530820637601	0.13747928515446534	0.47165154398761744	0.19048398949295367	0.7217366956688553	-0.2862821660551047	0.4337738971758549	0.07374586556037509	0.6861337255725195	0.1821145718429543	0.40494214611211626	-0.27605861506439505	0.4787024852064505	0.1013219350710277	0.5964053989403298	0.19089207304605915	0.5307812600818703	-0.1587562451533476	0.5835031587676535	0.21237345680715294	0.25986203414162495	0.18773017886264434	1.1312696663573694	-0.6606140406419924
CHKCI002	-1.0044648276034238	-0.7755734449733297	-0.8900191362883768	6.089976817135025e-32	0.05789057029695623	-15.37416425029021	-0.045093163542064496	0.07316560581150225	0.01403622113471888	0.6395894111129601	0.029909678214308105	0.4692869322814805	-0.04407849653181598	0.08282302604682731	0.019372264757505663	0.5470923748012739	0.032095579262160646	0.6035804681782067	-0.0324790278012109	0.11379783995278128	0.04065940607578519	0.27363082282367157	0.03699593754132748	1.0990235354994131	-0.07269386001924455	0.034403115003598966	-0.01914537250782279	0.480845401497462	0.027086668313637676	-0.706819025733904	-0.10207716266968844	3.142236293800296e-4	-0.0508814695201542	0.05140351093148444	0.025896543933802467	-1.9647976830506404	-0.060792561255733894	0.04653385307174888	-0.00712935409199251	0.7932094186690545	0.027144697462841465	-0.2626426064151912	-0.08626082315167537	0.019287860127190443	-0.03348648151224246	0.21176973960459428	0.026695078682717446	-1.2544065484969638	-0.09610244377276628
Cryptobacterium	-0.9685711777634032	-0.7849756359839615	-0.8767734068736823	1.959016312374955e-40	0.04643447252344542	-18.88195039646433	-0.013467746828022008	0.08138852333888952	0.03396038825543376	0.15910944468448981	0.023990783371163407	1.4155597893586784	-0.030052145995452927	0.0717365431318888	0.02084219856821794	0.41953946732786573	0.025744111445577214	0.8095909082851095	-0.02452352971262136	0.09280627308076267	0.03414137168407065	0.2518771635662986	0.029674726582063	1.150520177149923	-0.047582655101465615	0.0383206538231628	-0.004631000639151412	0.8315173736744573	0.0217264253765249	-0.21315060157825796	-0.06524564057851842	0.016883279370842705	-0.024181180603837858	0.24633568961060268	0.02077181744069936	-1.1641340808464042	-0.05768977290618428	0.028397571052689252	-0.014646100926747514	0.5022559309451164	0.021772971004257364	-0.6726735145095126	-0.08926948086071473	-0.004608068674626334	-0.046938774767670534	0.03001009244990599	0.021412328316085548	-2.192137822415547	-0.10055581027850116
DNF00809	-0.9313373327449843	-0.7037684471573515	-0.8175528899511679	5.521983381064209e-29	0.057556088032379854	-14.204455478128217	-0.006819769284308781	0.11075572020560326	0.05196797546064724	0.08271128161679357	0.029736864976322115	1.7475942908583866	-0.048679408261031745	0.07748889803674645	0.014404744887857352	0.6523833248355992	0.03191013624476715	0.4514159631712492	-0.05202474296826183	0.09340696092345506	0.02069110897759661	0.5746477148838405	0.03678218105377738	0.5625307794376081	-0.042051701784369754	0.06442648440030607	0.011187391307968156	0.6784642849210601	0.02693016596600316	0.41542229342705134	-0.07383373712362043	0.02796604846074186	-0.022933844331439288	0.3745853374192012	0.025746917930547574	-0.8907413459468599	-0.08203762415873006	0.024668675667738612	-0.028684474245495726	0.2896597621258237	0.02698785983225607	-1.062865837594571	-0.10474109183242379	1.9774838521333105e-4	-0.05227167172360523	0.05085792042767612	0.026540838876043624	-1.9694807676477344	-0.2003319353445061
Senegalimassilia	-0.12063016508558866	0.9861873501029853	0.4327785925086983	0.12434448213948258	0.2799331998989035	1.546006663964811	-0.26092198796281074	0.3109251289585938	0.025001570497891562	0.8630048468343847	0.1446299783803997	0.1728657556190286	-0.27091207816272395	0.34272757170181273	0.03590774676954441	0.8173672043330973	0.1552000292859079	0.23136430408396078	-0.5695036326732681	0.13782661906751856	-0.21583850680287478	0.22964409665117913	0.17889599508312826	-1.2065027319509323	-0.1816211619082782	0.33625245315289215	0.07731564562230699	0.5559413037530929	0.1309791507795096	0.5902897152880476	0.039579720959141446	0.5346991896697478	0.2871394553144446	0.023327100023351307	0.12522423552792353	2.2930022619336805	-0.22914193311650266	0.2898411489684123	0.03034960792595482	0.8174806932906514	0.1312597540857251	0.23121792462092866	-0.07731055163299447	0.43307620917807144	0.1778828287725385	0.17037935323688988	0.12908559647751489	1.3780222861930493	-0.5193023756872508
Collinsella	2.130014280045575	3.5237431856321977	2.8268787328388862	3.687513693904538e-13	0.3524980287884115	8.019558981805632	-0.29001215731115004	0.4300702821991662	0.07002906244400811	0.7011732050386936	0.18212124285798648	0.3845189135822832	-0.5190068223468638	0.2537016918335849	-0.1326525652566395	0.49839724779477923	0.1954312829308696	-0.6787683285258022	-0.5825583731913624	0.308127403026262	-0.13721548508255016	0.5434275334425507	0.2252697630996183	-0.609116302137145	-0.40468728196859644	0.24743053948494326	-0.07862837124182658	0.6342905647088041	0.164931821158874	-0.47673257161264326	-0.317502730635044	0.305962570366354	-0.005770080134344968	0.9708617399508617	0.15768510557543813	-0.03659242331917331	-0.3273074402277894	0.3262074464506575	-5.499968885659308e-4	0.9973496965779965	0.16528516300024257	-0.003327563579104336	-0.16392775430100825	0.4787624559726462	0.15741735083581898	0.3344831222186908	0.16254741602544212	0.9684395771088715	-0.96277898797056
Gordonibacter	-1.197084899783885	-0.677590491291522	-0.9373376955377035	4.684858288218932e-11	0.1313890773350101	-7.134061023563786	-0.02211580219937996	0.24628560605131494	0.1120849019259675	0.10093550952151346	0.06788333581456556	1.6511401595252442	-0.16576789725787233	0.12224919911010988	-0.02175934907388123	0.7656013790697841	0.07284448096048024	-0.2987096453564706	-0.18664156909112703	0.1453500245495186	-0.020645772270804223	0.8061316073328175	0.08396638820043294	-0.24588139031920123	-0.0792166232695088	0.1638518533656554	0.042317615048073284	0.49235854516784416	0.06147620138396576	0.6883576749280181	-0.09618226640234288	0.13620635412562832	0.02001204386164271	0.7339979416189435	0.05877508195504435	0.3404851715383305	-0.19668444401589946	0.04690477059759693	-0.07488983670915127	0.2261732394524614	0.06160790498151733	-1.2155881088898994	-0.17749307004440917	0.06206138655876814	-0.05771584174282052	0.34242091840739	0.06058744523531073	-0.9526039845163066	-0.024140113500043248
Parvibacter	-1.085795508369392	-0.5902490953418517	-0.8380223018556219	4.943763647709265e-10	0.12533221709415093	-6.686407703344866	-0.08041567579197811	0.17561278752906195	0.04759855586854192	0.46351931781247135	0.06475400508135876	0.7350673646940873	-0.1829656085409413	0.09177428598452447	-0.04559566127820842	0.5127773020797666	0.06948644809013305	-0.6561806299131142	-0.13609942145828915	0.1805878049959245	0.02224419176881767	0.7816338361666513	0.08009565032347069	0.27772034659788986	-0.07679446899798319	0.15506887687746118	0.03913720393973899	0.5056142283729226	0.058642230954504694	0.6673894103739347	-0.07142955246622898	0.15024626434431385	0.03940835593904244	0.483278925175901	0.05606562950840716	0.7028968779015149	-0.21580921326509153	0.016550865266318493	-0.09962917399938652	0.09222565881864532	0.05876786319285527	-1.6953002642352153	-0.22617316651212294	0.00233815094166491	-0.11191750778522902	0.05480970737027553	0.057794445272267375	-1.9364751622407657	-0.27904564479454047
Adlercreutzia	-0.9991699339311495	-0.4658082771154149	-0.7324891055232822	2.399818176778364e-7	0.13489634311612014	-5.4300145474866435	-0.09449814894998196	0.18106789652819863	0.04328487378910834	0.5355642486878628	0.06969539588560913	0.6210578652878547	-0.1287096167164484	0.16699573294438905	0.019143058113970313	0.7983540176235318	0.07478897254682414	0.2559609720802778	-0.21000591967433305	0.13084777102650533	-0.03957907432391385	0.64686027214796	0.08620776507948581	-0.45911263663338114	0.02246082831248236	0.27201771150213794	0.14723926990731015	0.021073779432289365	0.06311723107867054	2.3327903868879845	-0.1367923554244342	0.10179958636302755	-0.01749638453070332	0.7722850171288581	0.060344008671815934	-0.28994402121772067	-0.21549645606953735	0.03459506554230293	-0.09045069526361721	0.15493055816399282	0.06325245033772389	-1.4299951192510914	-0.2209158486135313	0.02503321220940531	-0.09794131820206299	0.1176132775631069	0.06220475070505592	-1.5744990067792757	-0.2649626588424359
Enorma	-1.0374078420950847	-0.7886166095585931	-0.9130122258268389	9.224679369076156e-30	0.06292358485026912	-14.509857122721355	0.004774892475963299	0.13331509633881608	0.06904499440738969	0.03543202275748815	0.03251002996357103	2.123805929577972	-0.06682882889046783	0.07110553041269914	0.002138350761115652	0.9512107285667879	0.034885973564632314	0.061295430301063165	-0.04102143169878153	0.11797276809119472	0.0384756681962066	0.34029993285708193	0.04021236970124259	0.956811759218897	-0.04454511709505242	0.07186288442382997	0.013658883664388775	0.6434121659892051	0.02944158717389402	0.46393163465386017	-0.09252623400491841	0.018767074226057355	-0.036879579889430525	0.19225763793864073	0.02814799320836917	-1.3102028132671717	-0.09905248104821454	0.017604907261632226	-0.040723786893291154	0.16969430982361502	0.029504661385721317	-1.380249254885511	-0.11633649729785552	-0.001611396231074494	-0.058973946764465004	0.04398374319426714	0.02901595268383286	-2.032466326612263	-0.08873735853821188
Libanicoccus	-0.7455823637427044	-0.23996394823877443	-0.4927731559907394	1.762925071585027e-4	0.12787959987759473	-3.8534149032560134	-0.19624223106571764	0.06499002194848362	-0.06562610455861702	0.32227531632522677	0.06607013306128087	-0.9932794368334023	-0.10348384778106189	0.17684014709358697	0.03667814965626255	0.6057355301329368	0.0708987631807892	0.5173313046764249	-0.1757312975575733	0.14739261059836126	-0.014169343479606026	0.8626003821320662	0.08172359791263262	-0.1733812979545259	-0.11020059058908485	0.12637538791258265	0.008087398661748903	0.8926752711038133	0.05983413685850718	0.1351636220787071	-0.07541103655375508	0.15077035091006052	0.03767965717815272	0.5111781426684482	0.057205165875543834	0.658675778689795	-0.15723675304397802	0.07984605422657107	-0.038695349408703485	0.5197635432691081	0.059962322577586324	-0.6453277282352577	-0.18440980679942823	0.04874601315658983	-0.0678318968214192	0.25196946279068216	0.058969119895270816	-1.150295221327513	-0.524814116903455
Olsenella	-0.9793609556547325	-0.6524188303997536	-0.815889893027243	8.752912557129208e-18	0.08268929073532172	-9.8669354371269975	-0.055572458359325574	0.11334509955930112	0.028886320599987778	0.5000569274064599	0.04272215777070826	0.6761437649058355	-0.16080811884481766	0.02045450892743196	-0.07017680495869286	0.12806936780363912	0.045844438417406715	-1.5307593981137604	0.0038751526302754497	0.21281298798958653	0.10834407030993098	0.04219133346223501	0.052843974755962565	2.050263455962047	-0.10605441054874971	0.04691994881773619	-0.02956723086550676	0.44601815373644094	0.0386898484459286	-0.7642115969213152	-0.02873239547979583	0.11752063099836046	0.04439411775928232	0.23208653926331166	0.03698990767231763	1.2001683851864768	-0.08984645041318194	0.06345563371521433	-0.013195408348983811	0.73411679215425	0.03877273567894464	-0.3403269879702999	-0.13677891066492867	0.013983911563399114	-0.06139749955076478	0.10959214439742426	0.038130512639181456	-1.6101933937199433	-0.23627541053588097
Atopobium	-0.8670989715814827	-0.6234309665985671	-0.7452649690900249	1.5272037216509466e-23	0.06162783242206657	-12.0929933732859	-0.01967171372931384	0.1062215290350371	0.04327490765286163	0.1762809198535769	0.03184056794282834	1.359112303856022	0.004583504276830172	0.13967745355846167	0.07213047891764592	0.03653017812939441	0.0341675849816527	2.111079227764518	-0.09969205761561727	0.05602805788723174	-0.02183199986419276	0.5802294003616733	0.03938429743218558	-0.5543325966848718	-0.07675913878003542	0.037251733729283684	-0.019753702525375866	0.4944354261525219	0.02883531198850068	-0.6850524985910853	-0.09154103885542036	0.017460464566180077	-0.03704028714462015	0.18124256698346444	0.027568356326021108	-1.3435798168953117	-0.09108512049805206	0.023170003310655017	-0.03395755859369852	0.2419271254822766	0.028897087346117328	-1.1751204606529706	-0.07707215985023225	0.03529046729461951	-0.020890846277806373	0.46348990900864095	0.02841844236657817	-0.735115809949362	-0.22140234024281827
Sanguibacteroides	-0.7928497132046911	-0.3122359332202861	-0.5525428232124886	1.1682880270568724e-5	0.12155549718023743	-4.545601277029874	-0.08804731724603271	0.16026606835299703	0.036109375553482155	0.566231234963587	0.06280272913518516	0.574965070001264	-0.18497170885046557	0.08148926382347535	-0.051741222513495104	0.4439144382529395	0.06739256625883996	-0.7677586028519598	-0.0593441677912554	0.24780010967217175	0.09422797094045818	0.22715997984879938	0.07768207427249199	1.2129950419439979	-0.0845104715109764	0.14036598036404835	0.027927754426535976	0.6241641343171556	0.05687512520486477	0.4910363594970547	-0.02915228655509569	0.18584362391378798	0.07834566867934614	0.15185563147399903	0.05437616622147405	1.4408089816454572	-0.10199728927643556	0.12336092687565622	0.010681818799610325	0.8516083725362339	0.056996971682559315	0.18741028662192746	-0.10319651720415295	0.11842891517402011	0.007616198984933589	0.8921137107946541	0.056052886418254705	0.13587523268834245	-0.4337720046479357
Coprobacter	-0.5880849184962929	0.2546627225413525	-0.16671109797747014	0.43543948159292534	0.21314538361161267	-0.7821473547897535	0.004079177709443743	0.43949224463907643	0.22178571117426008	0.045914665577530114	0.11012345886362404	2.0139733483028137	-0.17955182287641688	0.28768271242310506	0.054065444773344094	0.6480042699512416	0.11817165591871598	0.45751618146514633	-0.50617988263106	0.03239209776224922	-0.2368938924344054	0.08419459706080612	0.13621412362787025	-1.7391287050496094	0.019430440846359975	0.4137472649472878	0.2165888528968239	0.03154589282217623	0.0997295117124519	2.171762893227736	-0.1529627412244006	0.2240287307768218	0.03553299477621061	0.7099552746154002	0.0953476319661602	0.37266782659921344	-0.2522292370745434	0.1429323520434166	-0.05464844251556343	0.5853837536316864	0.09994316732517518	-0.5467951834842217	-0.2170657231439978	0.17155049659217775	-0.022757613275910013	0.8172304225626585	0.09828773075101592	-0.23154073353834945	-0.44357671900264795
Lachnospiraceae UCG-003	-0.641010635996077	0.2656958799651315	-0.18765737801547272	0.414558135453321	0.22932168392633645	-0.8183150184600629	-0.07138991819858864	0.3970680705222797	0.16283907616184554	0.1715015642833942	0.1184810883467946	1.3743887605523586	-0.22462648789949002	0.2780680045069973	0.02672075830375365	0.8338400702993298	0.1271400894003089	0.21016784265127886	-0.23970025829186978	0.33974571124592234	0.0500227264770263	0.733362367741043	0.1465518589969195	0.34133123127477877	-0.3385285526086069	0.08571426499836657	-0.12640714380512016	0.24074492787407295	0.10729831054996748	-1.1780907188306002	-0.3754526956719936	0.03014989219694922	-0.1726514017375222	0.09458288128523852	0.102583875617549	-1.683026700815998	-0.2877544616719745	0.13739723293221737	-0.07517861436987858	0.48560833889383137	0.10752818118596162	-0.6991526643593368	-0.25975999831955054	0.15834957741198602	-0.05070521045378227	0.6323294077012989	0.10574710811561452	-0.4794950080180508	-0.6516704166641861
Clostridium sensu stricto 1	1.0263149281998434	2.7375409223804317	1.8819279252901375	2.6126524288751967e-5	0.43279850718620033	4.34827730235328	-0.9663625315057676	-0.082242396303162435	-0.524302463904465	0.020436255860225027	0.22360919948050298	-2.344726715727902	-0.49162386116396484	0.4571107816277722	-0.017256539768096296	0.9427700020536229	0.23995132058095917	-0.07191683599121501	-0.03466277748362723	1.0589248253859491	0.512131023951161	0.06617377192034801	0.2765871273629914	1.8516083117600879	-0.5670080008950873	0.23366490103487575	-0.16667154993010574	0.4118675286626041	0.20250395790981726	-0.8230532956019109	-0.749580240402357	0.01591298088816423	-0.36683362975709644	0.06017439663697484	0.19360641117092006	-1.8947390612661454	-0.20799130936533874	0.594396914905177	0.1932028027699191	0.342711062636205	0.20293779245350638	0.9520296857185062	-0.6910367571208691	0.09806088562534548	-0.2964879357477618	0.1396209982945412	0.1995763756313476	-1.4855863315978175	-0.9139759190417984
Sarcina	-0.9501751165948489	-0.27257220261686804	-0.6113736596058584	4.930834632570181e-4	0.17137743970229843	-3.567410393502681	-0.0749465875261909	0.27514298682413285	0.10009819964897099	0.2601869594909735	0.0885436790205061	1.1304951494706803	-0.21268744711283494	0.1629878644671371	-0.024849791322848935	0.7940607353156508	0.09501475234215268	-0.26153613739226145	-0.25614203486922904	0.17689144458621403	-0.03962529514150752	0.7180405772890373	0.10952162023444789	-0.3618034051786622	-0.14143872671402216	0.1756078196427849	0.017084546464381383	0.8315878583864013	0.0801865285113743	0.21306005861019378	-0.09120893627971971	0.21190733190508293	0.06034919781268161	0.4324872913744191	0.07666332139668867	0.7871977982849081	-0.15934966301809925	0.15837610830392143	-4.867773570889077e-4	0.9951753378419965	0.0803583161957525	-0.006057585326988687	-0.3280309663671547	-0.015567934624800411	-0.17179945049597753	0.03137967959807009	0.07902727877490029	-2.173925929871983	-0.35770815990767063
Clostridioides	-1.0442052746032224	-0.7223717140665202	-0.8832884943348713	2.5411803908545522e-20	0.08139724679053992	-10.85157703930507	-0.0037019079596866816	0.16257626454475527	0.07943717829253429	0.060958205419481964	0.04205461177092043	1.8889052816667027	-0.0645858928775262	0.11384445421429029	0.024629280668382048	0.5860908085644945	0.04512810588471236	0.5457636695699539	-0.10192918514666582	0.10374393645574642	9.073756545402969e-4	0.9861075430319175	0.05201827245528389	0.017443402322141668	-0.09167856116067682	0.058905529853417536	-0.016386515653629648	0.6676647459369551	0.038085308438818175	-0.4302581842012289	-0.09908328397117303	0.044884496913669795	-0.02709939352875162	0.45796685404964566	0.036411929728607434	-0.7442449145303244	-0.12885027976917296	0.022056415213190704	-0.05339693227799113	0.1639976090982967	0.03816690053498438	-1.399037687879493	-0.12162206507158327	0.02678504470805715	-0.04741851018176306	0.20855762454322968	0.037534712414886685	-1.2633241906219148	-0.10521630632706118
Peptoclostridium	-0.9273755611369678	-0.4483328323548319	-0.6878541967458999	7.515957635908703e-8	0.12115815129058434	-5.6773249626115385	-0.16934580372816235	0.07815588428908446	-0.04559495971953894	0.467586641082148	0.06259743684598609	-0.7283838127704841	-0.20570936979939244	0.059880583671789084	-0.07291439306380168	0.2795599316434804	0.0671722705106648	-1.0854835263045817	0.04730495670279303	0.35344522760944885	0.20037509215612093	0.010667461570829791	0.07742814373353715	2.5878844886905203	-0.20253249981405402	0.021608866146264463	-0.09046181683389477	0.11278351313671148	0.0566892093248931	-1.5957501949876658	-0.17971004436008567	0.03458307813705894	-0.07256348311151337	0.18277448323947212	0.05419841904718411	-1.3388487042092683	-0.16317249203277354	0.06144906339261482	-0.05086171432007936	0.3721607159137009	0.056810657505528245	-0.8952847327128718	-0.08087411957444059	0.14002685396278441	0.029576367194171917	0.5973732671528695	0.05586965830814743	0.529381565769462	-0.298633900611991
Intestinibacter	-0.5220853615981518	0.800702907842048	0.13930877312194812	0.6777511725756495	0.33455592089183694	0.4163990664119411	-0.6840883023073333	-6.579736429416227e-4	-0.34237313797513746	0.04956644025975173	0.17285129317671416	-1.9807380765448657	-0.43366342435220906	0.29971431801745774	-0.06697455316737566	0.7185799084874094	0.18548385378704188	-0.3610802331305378	-0.20189955914336666	0.6434504166053323	0.22077542873098283	0.30355492932826295	0.21380355885086982	1.0326087644077804	-0.17339746222329394	0.44552763939004	0.13606508858337302	0.386203459927867	0.15653681100525027	0.8692210331205059	-0.620163550552363	-0.028432559495296716	-0.32429805502382986	0.031921281822338894	0.149658952386322	-2.166913838783953	-0.20304354426888493	0.41720751211495155	0.10708198392303332	0.49597537649740875	0.15687216778876195	0.682606643564879	-0.515784108523852	0.09419324620154126	-0.21079543116115537	0.17399716050958663	0.15427377181057336	-1.3663724474175865	-0.7183036346974481
Odoribacter	0.8025805379425247	1.8027883103571272	1.3026844241498259	8.620751593528112e-7	0.2529697610071434	5.1495657779944715	-0.44969994521316997	0.06706629956406612	-0.19131682282455192	0.14547545307359314	0.13069907777488077	-1.4637962721824298	-0.10482129042755442	0.44971198975071813	0.17244534966158184	0.22091417890430962	0.14025101106598528	1.229547996487881	-0.5708913409557677	0.06830817092996172	-0.25129158501290294	0.12233046683404057	0.1616645583219775	-1.554401209648071	0.11238539503396094	0.5803769183018047	0.34638115666788283	0.003998064662923149	0.11836311120502051	2.926428286156698	-0.19020465907576548	0.25722441941488683	0.03350988016956067	0.7675728081826777	0.11316251500444174	0.29612173402336783	-0.10729557464083475	0.361698550704731	0.1272014880319481	0.2853839279107106	0.11861668652705014	1.0723743155895713	-0.08878943000299905	0.37243638011960783	0.1418234750583044	0.22609912991743436	0.11665194590057412	1.2157831912995665	-0.5356608975026463
Peptostreptococcus	-0.8131706214052777	-0.4863014443467887	-0.6497360328760332	9.002521773831576e-13	0.08267084088086062	-7.859313222813192	-0.07259039858514127	0.09628946999872623	0.01184953570679248	0.7818603807386072	0.042712625489246835	0.2774246624051634	-0.07703045804058199	0.10419172593209099	0.0135806339457545	0.7674376628018936	0.045834209484383694	0.29629907657470556	-0.08325764674057043	0.12563356985324492	0.021187961556337245	0.6889957815386158	0.05283218406777642	0.4010426964207273	-0.059067026388390495	0.0938732009321981	0.0174030872719038	0.653465859000791	0.03868121586404766	0.449910554339093	-0.14364877374186857	0.0025716203720598796	-0.07053857668490435	0.05850314952556056	0.036981654385743086	-1.9073937566216046	-0.01183105998388595	0.14143681897579255	0.0648028794959533	0.09679643481451955	0.03876408460304383	1.6717247462323632	-0.1451857559947477	0.00554342763173063	-0.06982116418150854	0.0691337682087679	0.03812200485779327	-1.8315186843389486	-0.3998438643877544
Terrisporobacter	-0.7924098924922214	0.028970112389245573	-0.3817198900514879	0.06824438934223316	0.20774114065250532	-1.8374785507219387	-0.4098034538890606	0.01456983370598644	-0.19761681009153706	0.06769607326760675	0.10733130865557299	-1.8411851356969005	-0.3186585989473344	0.13672933238235768	-0.09096463328248836	0.4309755018356203	0.11517544587351759	-0.7897918917751197	-0.07598155755992966	0.4489350774362838	0.18647675993817706	0.16233615601684784	0.1327604517440435	1.4046107668998922	-0.20517054733983425	0.1791484814338064	-0.013011032953013932	0.8937064189522921	0.09720089719425377	-0.13385712816016174	-0.22973759367679658	0.13769536256544262	-0.04602111555567697	0.6212137200916499	0.09293011881157266	-0.4952228205904965	-0.05262736058286768	0.3325150144216319	0.1399438269193821	0.15302974381634785	0.09740913562729825	1.436660186112603	-0.3915436237430042	-0.012780662068148124	-0.2021621429055762	0.03659421174565129	0.09579567219512575	-2.1103473494480323	-0.6318348238129909
Agathobacter	2.4469781726960367	3.8400083195187857	3.143493246107411	2.1755077460169456e-15	0.3523213006701407	8.922234449430842	-0.595022898624964	0.12469852095292311	-0.23516218883602047	0.19850962588764348	0.1820299347032769	-1.2918874536726792	-0.480543624070979	0.29177748561205347	-0.09438306922946275	0.6297103815870553	0.1953333016655492	-0.4831898525478568	-0.5885430849440887	0.3016961377942366	-0.14342347357492602	0.5251618354486856	0.22515682203872003	-0.6369936841188032	-0.4488297776953988	0.20296109851004263	-0.12293433959267808	0.4570668243472905	0.1648491310783179	-0.7457384748620447	-0.32977506201333573	0.29337765894376566	-0.01819870153478506	0.9082372277523784	0.15760604870217426	-0.11546956277785296	-0.36839159748104683	0.28479564351784353	-0.04179797698160167	0.800628313514467	0.16520229576851503	-0.2530108724407189	-0.07221885870542358	0.5701491329394256	0.248965137117001	0.12766082909490953	0.16246592138825874	1.532414521086103	-0.007607209365247836
[Ruminococcus] torques group	2.624479512095257	3.6214801289055396	3.1229798205003982	2.6698093955043026e-24	0.2521586161539307	12.384981596639035	0.007641711873076773	0.5227509511722814	0.26519633152267913	0.04366477410140903	0.1302799925694607	2.0355875548679188	-0.32091013181524525	0.23184504328690675	-0.04453254426416925	0.7505454143101749	0.13980129768786795	-0.3185417088444796	-0.5079822704235	0.12916765501293215	-0.1894073077052839	0.24182537416369507	0.16114618263190408	-1.1753757030530156	-0.08006411673302968	0.38642679668352375	0.15318133997524702	0.19629435914986765	0.1179835811454515	1.2983276019262657	-0.10759149954543534	0.33840290235481935	0.115405701404692	0.308011140158325	0.11279966060138182	1.0231032681252434	-0.30491316997418794	0.16257713068716845	-0.07116801964350976	0.5481985381626435	0.11823634338090293	-0.6019132325011037	-0.10136644801112912	0.3583804464475646	0.12850699921821776	0.27096763193736995	0.11627790267438858	1.1051712858811544	-0.05945441698121645
Dorea	3.242584779609745	3.982823060435957	3.612703920022851	2.1391745563044385e-41	0.1872190020448312	19.29667331074523	-0.10532235253790248	0.27712834138087417	0.08590299442148583	0.37600756110696376	0.09672836315207643	0.8880848555912091	-0.3744234167620273	0.035978075109134644	-0.16922267082644632	0.10526703617196013	0.10379760103742545	-1.6303138910255843	-0.5216449961417353	-0.04858333752155658	-0.2851141668316459	0.018505623651346025	0.11964543570171755	-2.382992423901993	-0.12635143947650687	0.22000183849165297	0.046825199507573044	0.5938083868708774	0.08759870535711801	0.5345421409674768	-0.032339032734672424	0.29879629833160837	0.13322863279846797	0.11389577259069511	0.08374982465756672	1.5907929759042294	-0.267424874027125	0.07967041421013524	-0.09387722990849487	0.2867245327613679	0.08778637252549645	-1.0693827208913251	0.057439113206676884	0.3987851916655757	0.2281121524361263	0.009166172325658415	0.08633229841837269	2.6422573777739355	0.01395937530987934
Lactobacillus	-0.809356152039954	0.14724145647409248	-0.3310573477829308	0.17338060086305568	0.24193999994782522	-1.368344828694403	-0.21792804332440077	0.2763066222604388	0.029189289468019013	0.8157013898094887	0.12500045358837386	0.2335134683921969	-0.05541429674305917	0.47494071977454755	0.2097632115157442	0.1201036025288033	0.13413591203507017	1.5638109759965033	-0.3792721997835705	0.2320575072003258	-0.07360734629162234	0.6347640935116139	0.15461580497314828	-0.4760661195303128	-0.3764221146016642	0.07116446121759931	-0.15262882669203243	0.1797291925929656	0.11320234878965807	-1.348283214296489	-0.13301254603680046	0.29490813031481716	0.08094779213900836	0.4557455329924074	0.10822850432901064	0.7479341291914197	-0.21152157401902147	0.23702388931970678	0.012751157650342662	0.9106664344790761	0.11344486794749878	0.11239959886280425	-0.28420775260724473	0.1569081026346317	-0.0636498249863065	0.5692373122513013	0.11156579218297025	-0.5705138084075041	-0.4588262525054109
Lachnospiraceae NK3A20 group	-1.011919365981563	-0.41631156584053514	-0.7141154659110491	5.153905588959556e-6	0.1506394641304695	-4.740560317531073	-0.10589353980756033	0.20183252944290492	0.047969494817672285	0.5386619595810604	0.07782921942911046	0.6163430029176196	-0.18781816896419326	0.14239756842667847	-0.022710300268757384	0.7860786105082329	0.083517243589205	-0.27192348900380614	-0.07174716823983361	0.30888596182113404	0.11856939679065022	0.22012969030234292	0.09626866996891392	1.231650928894493	-0.25311946289447795	0.025562036435710297	-0.11377871322938383	0.10870590922732537	0.070483347787311093	-1.614263748832133	-0.19386222390619395	0.0725746670165846	-0.06064377844480467	0.36968666178764653	0.067386475569481	-0.8999399053342082	-0.17285506437858872	0.10642346852242167	-0.03321579792808353	0.6389030105137508	0.07063434785338688	-0.470249941247116	-0.23123972764657819	0.04341289724975954	-0.09391341519840933	0.1785511269287501	0.06946437609886025	-1.3519651434679802	-0.3534955178927125
Lachnoclostridium	2.55715947915447	3.5673546444708824	3.062257061812676	2.902485903747928e-23	0.2554957445728941	11.985550158308019	-0.23078009512286948	0.29114622505802384	0.030183064967577188	0.8194703909797447	0.13200414965858628	0.22865239498638681	-0.3619518357160713	0.19811863573287086	-0.08191659999160021	0.5639862014745525	0.14165146204329634	-0.578296890197731	-0.500479079474784	0.14510304294839077	-0.17768801826319658	0.2783418405238314	0.16327883038303276	-1.088248965566213	-0.07278468646178227	0.39987988109395894	0.16354759731608834	0.17346206808497436	0.11954500453687436	1.368083910738747	0.05638869271379457	0.5082854929376956	0.2823370928257451	0.014692569443195243	0.1142924787282568	2.470303347756008	-0.36836287901226683	0.10531430192199848	-0.13152428854513418	0.2741389268375501	0.11980111188918925	-1.097855324304405	-0.05218189469524662	0.41364940191646227	0.1807337536106078	0.12726448287561137	0.11781675270232214	1.5340242322520368	-0.10073504268387312
Lachnoanaerobaculum	-0.9543189503848999	-0.7681410036913892	-0.8612299770381445	4.798045071526821e-39	0.04708760717401771	-18.289949919420824	-0.01813234771288518	0.07805814492933874	0.029962898608226776	0.2201448507977165	0.024328231199523438	1.2316102376079736	-0.02888757663220254	0.07433284448847301	0.022722633928135234	0.3855658799846162	0.026106221109357956	0.8703915374404819	-0.02794873832186468	0.09103139353922823	0.03154132760868178	0.2963587404619527	0.030092123208399563	1.0481589281768493	-0.048369790274127675	0.038741811210067575	-0.004813989532030048	0.8273557605156256	0.022032023361713952	-0.21849965629555096	-0.06599081423162098	0.01729330874940848	-0.024348752741106254	0.24965971851391003	0.02106398817051722	-1.1559421959411582	-0.05920605521064175	0.028092169894494076	-0.015556942658073836	0.48222358424185774	0.0220792236875759	-0.7045964513158047	-0.08572358394674835	1.286526174396896e-4	-0.04279746566465433	0.050681232726636646	0.021713508297522922	-1.9710064849141244	-0.11590800610605148
Acetitomaculum	-0.9685711777634032	-0.7849756359839615	-0.8767734068736823	1.959016312374955e-40	0.04643447252344542	-18.88195039646433	-0.013467746828022008	0.08138852333888952	0.03396038825543376	0.15910944468448981	0.023990783371163407	1.4155597893586784	-0.030052145995452927	0.0717365431318888	0.02084219856821794	0.41953946732786573	0.025744111445577214	0.8095909082851095	-0.02452352971262136	0.09280627308076267	0.03414137168407065	0.2518771635662986	0.029674726582063	1.150520177149923	-0.047582655101465615	0.0383206538231628	-0.004631000639151412	0.8315173736744573	0.0217264253765249	-0.21315060157825796	-0.06524564057851842	0.016883279370842705	-0.024181180603837858	0.24633568961060268	0.02077181744069936	-1.1641340808464042	-0.05768977290618428	0.028397571052689252	-0.014646100926747514	0.5022559309451164	0.021772971004257364	-0.6726735145095126	-0.08926948086071473	-0.004608068674626334	-0.046938774767670534	0.03001009244990599	0.021412328316085548	-2.192137822415547	-0.10055581027850116
Lachnospiraceae UCG-001	-0.4468398792885735	0.9324436899991657	0.2428019053552961	0.48756357198959566	0.34884455460836716	0.6960174729626478	-0.40136426009987763	0.31125486788697626	-0.045054696106450694	0.8029671298700726	0.18023364291677196	-0.24997938995915422	-0.45736587542221885	0.3073338830356461	-0.07501599619328635	0.6986982589514266	0.19340573076362766	-0.38786852849240405	-0.619068889410463	0.2623853529539688	-0.17834176822824707	0.4250726027928913	0.22293494929694826	-0.799972228628436	-0.06799501721947493	0.5773639136064597	0.2546844481934924	0.12091831276832991	0.16322238138656442	1.5603524837094225	-0.05562069297443778	0.5613826871271714	0.25288099707636685	0.1073582329264417	0.1560507745586731	1.6205045940434395	-0.16917490649721484	0.4775666096379673	0.15419585157037624	0.34745779796195386	0.16357206100803745	0.9426784172071997	-0.2487240500804277	0.3873049822653029	0.06929046609243761	0.6673130392135942	0.1608626894766921	0.4307429293756606	-0.13637725680494228
Lachnospiraceae UCG-008	-0.9529419367195121	-0.6870348662800613	-0.8199884014997867	8.417944871103823e-24	0.06725247485008992	-12.192687381804067	-0.03385120949841228	0.10353204430193066	0.034840417401759194	0.31772313392360063	0.034746589497457396	1.00270034859993	-0.03530557090404412	0.11211811851341963	0.03840627380468776	0.3047521966216754	0.03728598847887005	1.0300457456412233	-0.09493023701253908	0.07500212536207246	-0.009964055825233315	0.8170011920575839	0.04297881928422532	-0.2318364252712373	-0.04051565096784182	0.0839007536779972	0.02169255135507769	0.4917211631889653	0.03146705016363302	0.6893735269837312	-0.05680107054407327	0.06214877045111901	0.0026738499535228707	0.9293049002107201	0.030084462127053346	0.08887810399370313	-0.07529373690829833	0.04938921133843664	-0.012952262784930843	0.6818914233885578	0.031534463627991394	-0.41073356876233147	-0.11004172752767435	0.012575999871795578	-0.048732863827939385	0.11832812618313684	0.031012133729575998	-1.5714127977419137	-0.17780204638888372
Lachnospiraceae FCS020 group	-0.23287276418618783	0.7224452506619689	0.24478624323789053	0.31273846392577803	0.2416163686856276	1.0131194528313905	-0.31389043911590464	0.1796831130165107	-0.06710366304969698	0.591737607996705	0.1248332466173116	-0.5375464058497954	-0.26262517004931824	0.26702041659540493	0.002197623273043325	0.9869340820728456	0.13395648500966179	0.01640550118110981	-0.40312252640156987	0.20738943484068484	-0.0978665457804425	0.5272291840062215	0.15440898300022132	-0.633813809785291	-0.39199152613691024	0.05499633508986615	-0.16849759552352203	0.13833764610113902	0.11305092356426982	-1.4904574877509125	-0.23048051226566252	0.19686775560187647	-0.01680637833189302	0.8766542214216598	0.10808373237121403	-0.1554940596811687	-0.36590581215486423	0.08203965393460955	-0.14193307911012734	0.21235396443757887	0.11329311831613725	-1.2527952378720135	-0.04588396012969656	0.3946418360849909	0.17437893797764717	0.11979919869138395	0.11141655609902366	1.565107952382449	-0.7553025905023913
CHKCI001	-1.0207131668833322	-0.7663070385262243	-0.8935101027047783	3.5846210508928473e-28	0.06434368864569588	-13.886522851135105	-0.044086156416886665	0.08735503332915974	0.02163443845613654	0.5162461012561231	0.03324373922458284	0.6507823416006844	-0.04187742137807082	0.0991699377268763	0.028646258174402736	0.42331665180666034	0.035673304794793144	0.8030166629973663	-0.041707276126156295	0.12087521678332139	0.039583970328582546	0.33737257294032164	0.04111991079210264	0.9626472812335214	-0.07391646112925349	0.04511871818263574	-0.01439887147330887	0.6331975152199234	0.03010604565617097	-0.47827176101945057	-0.10388172664910458	0.009923327373222601	-0.04697919963794099	0.104874813104296	0.0287832569506364	-1.6321710819074726	-0.0952178273392601	0.024072367100396286	-0.035572730119431906	0.24036201700002283	0.030170543371249435	-1.1790550034750253	-0.11113707416711703	0.006177223809587948	-0.05247992517876454	0.07909962250023828	0.029670805147059262	-1.7687395039890228	-0.11954887345541867
Oribacterium	-1.0730226172323116	-0.48316945311734366	-0.7780960351748276	6.400931062832642e-7	0.1491840176319073	-5.21567958502553	-0.10598575048222506	0.19876713486459205	0.046390692191183504	0.5482254476884685	0.07707725004606872	0.6018726947764224	-0.15462292780588308	0.1724023352857744	0.00888970373994565	0.9145609862611679	0.0827103177251685	0.10747998538083889	-0.08049782402059581	0.29645770960452567	0.10797994279196492	0.2593067494553289	0.09533854253228058	1.1325948553849992	-0.26814308461202474	0.007845853278467485	-0.13014861566677863	0.06432617312830136	0.06980235265541701	-1.8645305024210879	-0.14351141347141483	0.1203512208166913	-0.011580096327361766	0.8624895792416236	0.06673540175901456	-0.17352253859470526	-0.2282168740618753	0.04836332898791962	-0.08992677253697784	0.20070697514692473	0.06995189379093486	-1.2855516507636215	-0.22137568794096235	0.05062330164451111	-0.08537619314822563	0.21664617360398378	0.06879322605493599	-1.2410552323865003	-0.22905911645140642
Sellimonas	-1.1509794783553327	-0.46124081817077756	-0.8061101482630552	8.537926359568116e-6	0.17444677879582418	-4.620951752892736	-0.10530978010189189	0.251049835501562	0.07287002769983507	0.42016266982666517	0.09012948037203947	0.8085038036282883	-0.33224635435322103	0.05015723442769346	-0.1410445599627638	0.1469733359953103	0.09671644945194749	-1.4583306227844959	-0.05707062450738959	0.3837184066099695	0.16332389105128994	0.14514446702158104	0.11148313273665249	1.4650098812445167	-0.1657420905562396	0.15698270237077352	-0.0043796940927330365	0.9572837355321313	0.08162265480175193	-0.05365782457542696	-0.005575826613003126	0.30296919936768796	0.1486966863773424	0.058753384396538294	0.07803634768189364	1.9054798282396255	-0.24550452185071242	0.07791166083836654	-0.08379643050617294	0.3073831109758698	0.08179751917263195	-1.0244373100035262	-0.3392682285335872	-0.021209040142642743	-0.18023863433811496	0.026616621795263532	0.08044264311118698	-2.240585681514604	-0.13705287583436393
Marvinbryantia	-0.035970106352493314	1.1245286909394745	0.5442792922934906	0.06577380189339409	0.29351012009366434	1.854379985670686	-0.31630711780359116	0.28327491113557296	-0.0165161033340091	0.913426165230751	0.15164461499709908	-0.10891322012539019	-0.2969417279076978	0.3464597957094363	0.02475903390086927	0.8792857749448388	0.16272731941298213	0.1521504440077075	-0.4294286450081731	0.3122075282263592	-0.058610558390906974	0.7551459628799186	0.18757255309512233	-0.31246873502427736	-0.11803615588921285	0.42495462550019963	0.1534592348054934	0.2657088706844594	0.13733171445524786	1.117434784923631	-0.06909872498159958	0.45003432095380186	0.19046779798610114	0.14909662388346015	0.13129768252465904	1.4506562059869514	-0.369392936876524	0.1747611213214158	-0.09731590777755411	0.48066856167623384	0.1376259271821975	-0.7071044662153044	-0.13980250568501135	0.3953383047439522	0.12776789952947043	0.3467807485779302	0.13534632168731942	0.9440071805175699	-0.7288638220194111
[Ruminococcus] gauvreauii group	0.527954130298509	1.9973667393484322	1.2626604348234707	8.839834144423807e-4	0.3716397400460906	3.3975387956812044	-0.3685975089816553	0.39058758930439347	0.010995040161369094	0.9544171126697543	0.19201097828901714	0.057262559981436235	-0.4493816979309187	0.3652872303705141	-0.04204723378020231	0.8385935140152151	0.2060437938757917	-0.20406940189399456	-0.6853622439825412	0.2536904692312425	-0.21583588737564938	0.36502080022169314	0.23750259394738168	-0.908772758176559	-0.1554073294928225	0.5321224659997073	0.18835756825344235	0.28056353262859346	0.17388811889670158	1.083211259334724	-0.2730200751999911	0.38430128114438383	0.055640602972196355	0.738360383903544	0.16624788469490226	0.3346845770357191	-0.27134747598735337	0.417655249605797	0.07315388680922179	0.6752736008114717	0.17426064827090823	0.4197957917354677	0.02765118801482591	0.7052414244687111	0.3664463062417685	0.034217700724153935	0.17137423333825183	2.138281228768452	-0.21235841217363782
CAG-56	-0.23849950846828294	1.1407939551427355	0.45114722333722623	0.19803864832794008	0.3488470570530235	1.2932521981077039	-0.3972481810222664	0.31537605895474247	-0.04093606103376196	0.8206546553784825	0.18023493582706865	-0.22712611650961603	-0.5224471664418682	0.24225807760778514	-0.14009454441704153	0.47005077765263215	0.1934071181642078	-0.7243505086410393	-0.5288234109515962	0.35263715454567346	-0.08809312820296139	0.693330168841145	0.2229365485260754	-0.39514888332748066	-0.523084438575758	0.12227912174771768	-0.2004026584140202	0.22157518300643542	0.16322355226617455	-1.227780278223674	-0.4777007323477721	0.13930707384216512	-0.1691968292528035	0.28011133923886383	0.15605189399259217	-1.0842343846261508	0.13894593712860737	0.7856920926793389	0.46231901490397315	0.005392368872748378	0.1635732343960826	2.8263732548351763	-0.3920633463381911	0.24397024857683342	-0.07404654888067885	0.6460058680661325	0.16086384342899654	-0.4603057300030392	-0.158647230134229
Pseudoflavonifractor	-1.0172106949365523	-0.7872494145381814	-0.9022300547373668	2.743249184493692e-32	0.05816116585740626	-15.512585441450133	-0.050533670739152575	0.06827787081560703	0.008872100038227224	0.768237479371557	0.030049483818187363	0.295249665249072	-0.10315015301524194	0.024344540237795913	-0.03940280638872302	0.2237620311500005	0.03224560233524254	-1.2219590745761346	0.043696441960388216	0.19065704578413625	0.11717674387226223	0.001977673493629541	0.03716886616168858	3.1525509377265033	-0.043868230637009516	0.06372934346147194	0.009930556412231213	0.7157209906201558	0.02721327843607135	0.3649158419320844	-0.05856834427937457	0.04430164595153854	-0.0071333491639180135	0.7843521092172622	0.026017591105795077	-0.27417408225503065	-0.05364349632797142	0.054184589534047346	2.705466030379628e-4	0.9920987705759647	0.02727157882858939	0.009920459858170841	-0.11532698970475988	-0.009284944467977611	-0.06230596708636875	0.021602604982243385	0.02681985841351563	-2.3231281137177895	-0.09363769749215006
Ligilactobacillus	-0.920953278613334	0.4877892954490769	-0.21658199158212854	0.5442500458370007	0.3562952439580076	-0.6078722499244322	-0.3198515573625447	0.40798782754705926	0.04406813509225725	0.8111487975560799	0.1840831078603611	0.23939260698317724	-0.3674460278099757	0.4135863357315803	0.023070153960802295	0.9071932041103439	0.1975365277026188	0.11678930590261886	-0.2995518510172043	0.6007286612402835	0.1505884051115396	0.5094633052616133	0.22769643698665623	0.6613560014571707	-0.7731795246496904	-0.11403689317806776	-0.4436082089138791	0.008695089803805027	0.16670851652198343	-2.660981083443218	-0.4998430882035524	0.1303383692166956	-0.18475235949342841	0.2483474484052828	0.15938373713082143	-1.1591669440012222	-0.5647946247170006	0.0957601215878437	-0.23451725156457848	0.162594018924268	0.16706566466832543	-1.4037429655588678	-0.4779288886275357	0.1716845745907951	-0.1531221570183703	0.3529420974260832	0.16429842585670826	-0.9319758008632093	-0.20684528114583067
Lachnospiraceae NK4A136 group	2.460940894888937	3.7733512435620344	3.1171460692254858	1.4302206164983065e-16	0.33193116610727136	9.390941217668324	-0.6454224131838041	0.03264607038067968	-0.3063881714015622	0.07615579068015849	0.17149519026400975	-1.7865700544131313	-0.15005686657921719	0.5775671688076309	0.2137551511142069	0.247388136749435	0.18402864225950596	1.1615319685551035	-0.6030813158411104	0.23563647600373192	-0.18372241991868923	0.38790681443569985	0.2121261653898454	-0.8660997552142812	-0.38679372334503404	0.22727560821521928	-0.07975905756490739	0.608369212477383	0.15530870318234463	-0.5135517580831512	-0.2997832816387359	0.2873052904594534	-0.006238995589641276	0.9665439990584022	0.14848480472729408	-0.042017737781988945	-0.17535535378166023	0.4400295297855795	0.13233708800195965	0.3966170469434134	0.15564142892791288	0.8502690377075187	-0.25193029344817836	0.35326149067357954	0.05066559861270058	0.7411279619370372	0.15306341863669037	0.33101049920333925	-0.47633403712234795
Fusicatenibacter	1.7252048262242978	2.9229927123123858	2.3240987692683417	2.53730829724387e-12	0.30294117246207014	7.67178244667067	-0.3993868924359814	0.21946087600230374	-0.08996300821683884	0.566355970015844	0.1565172521142383	-0.574780140857424	-0.29534991430576946	0.36872535460235806	0.0366877201482943	0.8274049375173267	0.16795606542918215	0.21843641106110276	-0.4798054703243036	0.2856609190058336	-0.097072275659235	0.6168664137036011	0.19359962490631288	-0.5014073539977694	-0.26760622256484856	0.2928319112129959	0.012612844324073664	0.9292216972853522	0.14174445017440154	0.08898298528481992	-0.3673821758440946	0.16843162692798552	-0.09947527445805453	0.46414000800365185	0.1355165330342947	-0.7340453023018281	-0.3567130311844173	0.20492575775366745	-0.07589363671537493	0.5939884132692328	0.1420481165298476	-0.5342811898489898	0.06182562008506687	0.6141615480316688	0.3379935840583678	0.016815619626094475	0.13969526286623643	2.4195064107650497	-0.31881580339055937
Lachnospiraceae UCG-002	-1.0212751246991387	-0.6568140051345456	-0.8390445649168421	7.671047184312536e-16	0.092178490165175	-9.102389976374692	-0.010759135179983462	0.1775429449668518	0.08339190489343416	0.08211765277072883	0.04762483708449678	1.751017116247114	-0.10294827187181793	0.0991155649664977	-0.0019163534526601092	0.9701409362427688	0.05110542221620199	-0.037498045599798725	-0.08601713686898531	0.14689783955098118	0.03044035134099794	0.606145750712292	0.058908206419655655	0.5167421177983962	-0.07255852468685317	0.09797075854914611	0.012706116931146467	0.7687313277069481	0.04312979084414522	0.294601867582933	-0.10318515714423032	0.0598514712142843	-0.021666842964973013	0.6000951798457943	0.04123476946364687	-0.5254508087907415	-0.1406247953289197	0.03026982147656604	-0.05517748692617683	0.20384172366430095	0.043222189991912054	-1.2766009065367097	-0.15940156660713817	0.008662389468272136	-0.07536958856943302	0.07836443894386727	0.042506267172545416	-1.7731406115593669	-0.17350894293930147
Lactonifactor	-0.9838410993890507	-0.7868619348304386	-0.8853515171097447	8.195099484281298e-38	0.04981942108036692	-17.771212469159913	-0.013813534804968344	0.08795750314905056	0.037071984172041106	0.15200840090661852	0.025739647160035628	1.4402677683010552	-0.04273142605273999	0.06647738561822616	0.011872979782743091	0.6679561264819726	0.027620788150431206	0.4298566615144809	-0.02387102970629481	0.10201180115150449	0.03907038572260484	0.22180574637045583	0.03183793459245392	1.227164582839024	-0.05182001571695729	0.04034541412295415	-0.00573730079700157	0.8059410143610954	0.023310223538293567	-0.24612809000207342	-0.05892414202600811	0.029191756001412248	-0.01486619301229793	0.5058218166234079	0.022286027243234124	-0.6670633958239999	-0.06644576277021776	0.02591711776454045	-0.02026432250283865	0.38715654112745435	0.023360162217499685	-0.8674735352504589	-0.09695641836810218	-0.006123416209466111	-0.05153991728878415	0.026425124019492867	0.02297322964423711	-2.2434772161742202	-0.0970564260113025
Lachnospiraceae AC2044 group	-0.32279840581330616	0.83980501622734	0.258503305207017	0.38082325701991915	0.29404241591695873	0.8791361083090188	-0.47435947385047306	0.12630992819059592	-0.17402477282993858	0.25394033883502876	0.15191963037020542	-1.145505504495148	-0.4556837912743507	0.18888457437062695	-0.13339960845186188	0.4145724359832389	0.16302243384526063	-0.818289883823496	-0.10585551900698648	0.637125649886608	0.2656350654398108	0.15968081487596808	0.18791272564707842	1.4136087086443725	-0.4013684329420286	0.1426070903872145	-0.12938067127740707	0.34862177136631023	0.1375807726409999	-0.9403979116690238	-0.288032096171285	0.23204242446351478	-0.027994835853885104	0.8317665312369759	0.1315357976805992	-0.21283054763436607	-0.23642874289848578	0.30871216690210085	0.036141712001807526	0.7936015423256646	0.1378755189379868	0.2621329172879721	-0.4118844037468878	0.1242269122924951	-0.14382874572719634	0.29061790797227455	0.13559177926033064	-1.0607482733230535	-0.9437855801600754
[Eubacterium] eligens group	0.6225511811161978	2.079389477353622	1.3509703292349098	3.4744719722512644e-4	0.36845947990941125	3.666537035679084	-0.38978535621725846	0.3629031114766456	-0.013441122370306403	0.9438113426852246	0.1903678685936395	-0.07060604538782704	-0.6122466477764092	0.19545085406522927	-0.20839789685559001	0.30940209396906365	0.20428060013339996	-1.0201551039085521	-0.5937831827810394	0.33723370544345765	-0.12827473866879086	0.5867791762308994	0.2354701954966801	-0.5447599786385678	-0.11821777146667065	0.5634285746371768	0.22260540158525308	0.1987423666165022	0.17240009328162403	1.2912139277187988	-0.40122855898920107	0.2504678528691219	-0.07538035306003962	0.6481341457231362	0.16482523941903135	-0.4573350132888442	-0.026602057921762956	0.6565046138694027	0.3149512779738199	0.07042820890030255	0.17276943478276205	1.8229571588853974	-0.07478155640778678	0.5970102871785052	0.26111436538535926	0.12658304027924674	0.16990771998133247	1.5368010671560277	-0.386656720533472
Eisenbergiella	-0.8416714849252063	0.022501773874514075	-0.4095848555253461	0.06300266919302501	0.21856429111681838	-1.873978834476813	-0.16688630099085056	0.27959650198593455	0.05635510049754199	0.6185170012546882	0.11292318563989184	0.4990569490065262	-0.24605021031813123	0.2330630750022658	-0.006493567657932719	0.9573393446546372	0.1211759962535147	-0.053587904029667704	-0.3321030733709877	0.22016130653478164	-0.055970883418103044	0.6892357294864389	0.13967716713524023	-0.40071605521545345	-0.1356483875398329	0.2686933611517346	0.06652248680595085	0.5164334530313792	0.102264987688295	0.6504913197536605	-0.15292266110180652	0.23365326392584618	0.04036530141201982	0.6803417384027999	0.09777170510211183	0.4128525872578645	-0.2204592994764794	0.18474869113869635	-0.017855304168891542	0.8619384171101269	0.1024840751803473	-0.174225157786422	-0.3641874474460195	0.034308767409404306	-0.1649393400183076	0.10396066970253369	0.10078655156904888	-1.636521316093523	-0.4327153938076069
[Ruminococcus] gnavus group	-0.6928730989520339	0.6160503371827452	-0.03841138088464434	0.9077944911702434	0.33104926591033346	-0.11602919818903412	-0.1709027416043295	0.505364197573088	0.16723072798437927	0.32988175838609124	0.17103954868072177	0.9777313450268019	-0.4231563968856723	0.3025344311207726	-0.06031098288244983	0.7429462346530269	0.18353970083904764	-0.32859911292619265	-0.4801001048865215	0.35638931715961314	-0.061855393863454164	0.7704304707567979	0.2115625723135251	-0.29237399218131827	-0.1291660052339613	0.48327181979803346	0.17705290728203607	0.2549577097776763	0.1548960671002046	1.1430432715086167	-0.34752603546006394	0.23800271466230632	-0.054761660398878795	0.712097056513662	0.14809029890228526	-0.36978560246550857	-0.579675029623234	0.03407485215620987	-0.2728000887335121	0.08101716028582784	0.1552279088344762	-1.7574165031393054	-0.3760818191923042	0.2275020449505576	-0.07428988712087331	0.6272643797825246	0.15265674799885076	-0.48664659829798407	-0.5490912828733521
Lachnospiraceae UCG-009	-1.0192952428401438	-0.5770754083163141	-0.798185325578229	4.623476421104164e-11	0.11184500754483287	-7.136530660595448	-0.08977257802566199	0.13870423404830293	0.024465828011320467	0.6726566989658076	0.05778571826781088	0.42338883628533147	-0.09329372888994295	0.1518809459742533	0.029293608542155188	0.6373646865280218	0.062008895167524024	0.47240978029063735	-0.09427800677826918	0.1883299774522812	0.04702598533700601	0.5116603049270847	0.07147642340043583	0.6579230339149743	-0.15507824418408822	0.05183389915833981	-0.0516221725128742	0.3256055715718844	0.05233164237911259	-0.9864428129142462	-0.1340585018914322	0.06376240943144924	-0.03514804622999147	0.4835212473445957	0.05003231332501693	-0.7025069179125264	-0.1332697284186243	0.07408569334767869	-0.029592017535472814	0.5734723228667153	0.05244375512212454	-0.5642619882302969	-0.23360855403488257	-0.029687721728060182	-0.13164813788147137	0.011757946103936729	0.05157508833239846	-2.5525528338993184	-0.1815146238486674
Robinsoniella	-0.9685711777634032	-0.7849756359839615	-0.8767734068736823	1.959016312374955e-40	0.04643447252344542	-18.88195039646433	-0.013467746828022008	0.08138852333888952	0.03396038825543376	0.15910944468448981	0.023990783371163407	1.4155597893586784	-0.030052145995452927	0.0717365431318888	0.02084219856821794	0.41953946732786573	0.025744111445577214	0.8095909082851095	-0.02452352971262136	0.09280627308076267	0.03414137168407065	0.2518771635662986	0.029674726582063	1.150520177149923	-0.047582655101465615	0.0383206538231628	-0.004631000639151412	0.8315173736744573	0.0217264253765249	-0.21315060157825796	-0.06524564057851842	0.016883279370842705	-0.024181180603837858	0.24633568961060268	0.02077181744069936	-1.1641340808464042	-0.05768977290618428	0.028397571052689252	-0.014646100926747514	0.5022559309451164	0.021772971004257364	-0.6726735145095126	-0.08926948086071473	-0.004608068674626334	-0.046938774767670534	0.03001009244990599	0.021412328316085548	-2.192137822415547	-0.10055581027850116
Lachnospiraceae UCG-007	-1.0879651754339883	-0.5953732279675173	-0.8416692017007528	3.4472445999475794e-10	0.12458498190212347	-6.7557837939245795	-0.1825299286167459	0.07197208378536982	-0.055278922415688055	0.39191074327774	0.06436793937101416	-0.8587958998821232	-0.00902468820912486	0.26407719717070266	0.1275262544807889	0.06694901933466813	0.06907216738413602	1.8462755594676499	-0.06343703551281067	0.2513620902921151	0.0939625273896522	0.23992172171153006	0.0796181171716789	1.180165152449445	-0.09718418864871373	0.13329677960829897	0.018056295479792615	0.7572062831517364	0.05829260386161372	0.3097527693677597	-0.16498012977075632	0.05537404783653328	-0.05480304096711153	0.3271230306736118	0.05573136420613149	-0.9833428940374327	-0.10940350826361836	0.12157123111137583	0.006083861423878736	0.9172026485389577	0.05841748707603473	0.10414452466878857	-0.09459393556293363	0.13255498918659242	0.018980526811829393	0.7416001192053608	0.057449872708146034	0.330384140418436	-0.3165025914758503
Syntrophococcus	-0.965152076823264	-0.7723826638547691	-0.8687673703390165	6.295963785897302e-38	0.04875470244587711	-17.819150292291095	-0.01692643608123246	0.08266959625828493	0.03287158008852624	0.19402913116904696	0.02518955080439406	1.3049688874480496	-0.022481545734421262	0.0843933035115502	0.030955878888564468	0.2540578177409344	0.02703048888148509	1.1452208291270725	-0.025939965510426523	0.09725255315846928	0.035656293824021384	0.2544015252246177	0.031157508334798908	1.1443884870664678	-0.058325676596825235	0.0318700344370805	-0.013227821079872365	0.5629336503624949	0.02281204774987348	-0.5798611867251474	-0.07554617982875303	0.010686544195636409	-0.03242981781655831	0.13926291757806258	0.021809740125077106	-1.486941964029645	-0.06148573043585713	0.02890321146396844	-0.016291259485944346	0.4772555433842399	0.02286091916171319	-0.7126248673862808	-0.091275548522153	-0.0023837891143899392	-0.04682966881827147	0.039060734352226595	0.02248225594028389	-2.0829612892343996	-0.11012817686551027
UC5-1-2E3	-0.9685711777634032	-0.7849756359839615	-0.8767734068736823	1.959016312374955e-40	0.04643447252344542	-18.88195039646433	-0.013467746828022008	0.08138852333888952	0.03396038825543376	0.15910944468448981	0.023990783371163407	1.4155597893586784	-0.030052145995452927	0.0717365431318888	0.02084219856821794	0.41953946732786573	0.025744111445577214	0.8095909082851095	-0.02452352971262136	0.09280627308076267	0.03414137168407065	0.2518771635662986	0.029674726582063	1.150520177149923	-0.047582655101465615	0.0383206538231628	-0.004631000639151412	0.8315173736744573	0.0217264253765249	-0.21315060157825796	-0.06524564057851842	0.016883279370842705	-0.024181180603837858	0.24633568961060268	0.02077181744069936	-1.1641340808464042	-0.05768977290618428	0.028397571052689252	-0.014646100926747514	0.5022559309451164	0.021772971004257364	-0.6726735145095126	-0.08926948086071473	-0.004608068674626334	-0.046938774767670534	0.03001009244990599	0.021412328316085548	-2.192137822415547	-0.10055581027850116
Coprococcus	2.7612716475168506	3.81298654124016	3.287129094378505	3.1406104940015287e-24	0.26599679851573454	12.357776908296366	-0.2737896206130707	0.2695882366631657	-0.0021006919749524933	0.987825950463719	0.13742961260929348	-0.015285584635421122	-0.4076993348611081	0.17539042500028526	-0.1161544549304114	0.4322353856052451	0.14747343628590248	-0.7876296766098684	-0.5464751119427882	0.12564088760398387	-0.21041711216940215	0.21783901557211227	0.16998970460304128	-1.237822682619319	-0.3946152403022407	0.09747617183390439	-0.14856953423416816	0.2345886944571995	0.1244583879019764	-1.1937285765840204	-0.23606263138057146	0.23440744364945568	-8.275938655578855e-4	0.9944604640041121	0.11898997960598257	-0.006955155957655747	-0.37737578871912936	0.11576985591420227	-0.13080296640246356	0.29609633027062776	0.12472502144574045	-1.0487307589629657	0.041673322908835214	0.5266506118820224	0.2841619673954288	0.021961945216093286	0.12265910370728925	2.316680611604224	-0.3815895886316244
possible genus Sk018	-1.1341536106774441	-0.16920130005497802	-0.651677455366211	0.00847058668749443	0.2440530479104006	-2.6702287102985163	-0.32813603905037936	0.17041515771315494	-0.07886044066861223	0.5327070566676432	0.1260921786186825	-0.6254189715215837	-0.24765589434036922	0.2873311201409304	0.01983761290028059	0.8836481558929222	0.13530742404505205	0.14661141500761588	-0.2953502346784469	0.3213186844740975	0.01298422489782528	0.9337706249860331	0.15596618362798387	0.08325025717623327	-0.33016656128295663	0.12132913209568094	-0.10441871459363783	0.3620565801247362	0.11419103190332394	-0.9144213241022332	-0.25372018191002343	0.1779378545866867	-0.037891163661668364	0.7290546179230661	0.1091737470363526	-0.34707211843751584	-0.23895673250916885	0.2135062230905941	-0.012725254709287365	0.9116158285468196	0.11443566916735821	-0.11120007251128247	-0.28201166103712405	0.1629567979882506	-0.05952743152443671	0.5976761238338213	0.11254018199001405	-0.5289438000883873	-0.24465876246583512
Shuttleworthia	-0.9174958697331382	-0.5394478278434228	-0.7284718487882805	3.394190544557931e-12	0.09561485667641634	-7.618814419746551	-0.11531854995046845	0.08000333450270952	-0.017657607723879462	0.7212972438717526	0.049400266416949855	-0.357439524209143	-0.09285217793057123	0.11674449439680355	0.011946158233116164	0.8220300980735905	0.05301060596494767	0.2253541157596906	-0.11122496748820668	0.13037295897251153	0.009573995742152432	0.8757188774124817	0.06110427393405149	0.15668291472517024	-0.026881542785658477	0.15000498406594048	0.061561720640140996	0.17098447704117345	0.04473764717405566	1.3760607570762458	-0.13896262664279674	0.03015192302678489	-0.05440535180800593	0.2054720381627388	0.042771980375104886	-1.2719858031093683	-0.04339358193436548	0.13387189793352758	0.04523915799958105	0.31467993776916375	0.044833490914335174	1.0090483046707426	-0.12195734265544192	0.05237195091214684	-0.03479269587164754	0.4313707133037168	0.04409087886197397	-0.7891132308921694	-0.350137497099862
Hungatella	-0.6474141151864053	0.1500790630623197	-0.24866752606204282	0.21967962135726943	0.2016997510621043	-1.2328598560613835	-0.06607565614384103	0.34595628994288374	0.13994031689952136	0.1814721800390121	0.10420997097157256	1.3428687830428019	-0.06867703826608515	0.3734676043279809	0.15239528303094785	0.1751214161327698	0.11182599021160812	1.3627894798210194	-0.47652867030178714	0.03312268847357877	-0.2217029909141042	0.08763258922741123	0.12889960064510286	-1.7199664685115308	-0.06382587301298143	0.30931664554928096	0.12274538626814976	0.1955085969144509	0.09437416539407906	1.3006248665151183	-0.2226049950371867	0.1341425205165118	-0.04423123726033746	0.6247411973185746	0.09022758694590778	-0.49021855462957764	-0.14038350858857754	0.2335584121974358	0.04658745180442914	0.6230678295734385	0.09457634797560677	0.4925909363347909	-0.321303786775593	0.046444242533412866	-0.1374297721210901	0.1417494520865258	0.09300980621312857	-1.4775836840921353	-0.6649459074016816
[Eubacterium] fissicatena group	-0.5454437425462908	0.4459744289663866	-0.04973465678995209	0.8430599078512184	0.2507467196543049	-0.19834619116261779	-0.029232015156729657	0.48299300411071744	0.2268804944769939	0.08207053278286941	0.12955052368084735	1.7512896747212126	-0.16647003245438718	0.3831901340028874	0.1083600507742501	0.4370122665643732	0.13901851673094778	0.7794648750566577	-0.6620788871999868	-0.02849651683338167	-0.34528770201668424	0.03287892817436045	0.1602438865507456	-2.1547636508887313	-0.053198726168668886	0.41068019286987756	0.17874073335060434	0.12987507704684573	0.11732296281016175	1.523493177033226	-0.05222526306207606	0.39127190933834965	0.16952332313813678	0.13294153770513203	0.11216806827909193	1.511333178318948	-0.2201298041788711	0.2447429062958789	0.012306551058503902	0.9167860898126863	0.1175743097693045	0.10467040871982064	-0.27261738263386853	0.18455527882457826	-0.04403105190464513	0.7039225131289839	0.11562683484147511	-0.3808030546283818	-0.7987543265629529
GCA-900066575	-0.9346730689950005	-0.15799128337404794	-0.5463321761845242	0.006156468261270274	0.19643619166527618	-2.781219547951045	-0.1003164810377446	0.30096307388241705	0.10032329642233623	0.3246014354320308	0.10149050617767841	0.9884993207808151	-0.3346939821969137	0.09591244790046635	-0.11939076714822366	0.27483574638599645	0.1089077776779363	-1.0962556549568738	-0.3338308086156132	0.16252068149624435	-0.08565506355968444	0.49615876915559143	0.12553583494559034	-0.6823156399669386	-0.23157555688420103	0.1318294295314313	-0.04987306367638487	0.5882472704582078	0.09191137591386365	-0.5426212281178804	-0.1494565911950432	0.19798123642944418	0.024262322617200485	0.7828704206647118	0.0878730066322413	0.27610666286566377	-0.21976105426546916	0.14442247316280948	-0.03766929055132982	0.6831840527781501	0.09210828233604426	-0.4089674630333313	-0.2077141702726225	0.150437101553334	-0.028638534359644252	0.7523491682018465	0.0905826210683163	-0.31615925904865816	-0.10518267117507696
Catenibacillus	-1.1344714884003737	-0.7073748034232977	-0.9209231459118357	2.1187073553912514e-14	0.1080201027280247	-8.525479264082495	-0.061831716555955346	0.15883158574932021	0.048499934596682434	0.3863098850458154	0.05580954716284071	0.8690257682107626	-0.09283507301995507	0.14395505419716323	0.025559990588604076	0.6701800362133865	0.05988829875452684	0.42679440091244947	-0.12323138257128236	0.14971189990922718	0.013240258668972412	0.8481758206299614	0.06903205398105913	0.19179870662120593	-0.09520310023145671	0.10463300752297854	0.00471495364576091	0.9258073095950485	0.050541991187689365	0.09328784907289807	-0.1458232048601241	0.04523257520483354	-0.05029531482764527	0.2997257134437435	0.04832129518988736	-1.0408519604038062	-0.18348594968925774	0.01677827713759024	-0.08335383627583376	0.10205823339278625	0.05065026986979698	-1.6456740801205105	-0.177273782486576	0.019673311869312357	-0.07880023530863182	0.11589588788623674	0.04981130997411258	-1.5819747633536454	-0.086595061574637
Frisingicoccus	-0.8959721795969925	-0.08180650029540015	-0.4888893399461963	0.018933798585752348	0.20591651354191726	-2.3742114293649204	-0.07952655169201764	0.34111939040409167	0.130796419356037	0.22096147231645374	0.1063885988246135	1.2294213929037727	-0.2320648618814879	0.2193233168583757	-0.006370772511556096	0.955577129294884	0.11416383960065893	-0.05580376881016645	-0.22554848148513895	0.29475771804314344	0.034604618279002256	0.7929620084265853	0.13159439326036884	0.2629642298706037	-0.1217961113660737	0.25914737553457684	0.06867563208425158	0.477151500294938	0.09634716455546564	0.712793494246694	-0.07131186139048232	0.2928938663346835	0.11079100247210061	0.23108461924744164	0.09211389717323383	1.202760993422542	-0.1796745100825835	0.20208509145363623	0.011205290685526365	0.9077759996817931	0.09655357399359267	0.11605257290910798	-0.2654922426407972	0.10994397707920175	-0.07777413278079773	0.4141291452937166	0.09495428189556725	-0.8190692534154003	-0.39768938524012776
Cuneatibacter	-0.9910083174434902	-0.7869935922810046	-0.8890009548622474	1.6467521119132298e-36	0.051598835451659546	-17.229089514919565	-0.02619482354739853	0.07921119939017962	0.026508187921390543	0.32175925155670493	0.026658997426966338	0.9943430166123485	-0.03609574410373245	0.07701370962097463	0.020458982758621094	0.4756891056109267	0.02860732766284387	0.7151658134497438	-0.022713266613650765	0.10766575696316912	0.042476245174759175	0.19981028703103743	0.03297509911860722	1.288130932434124	-0.06535360859658046	0.030103720001627286	-0.017624944297476585	0.4665836214280453	0.024142801393728125	-0.7300289643295179	-0.077404988245941	0.013858170265225449	-0.03177340899035778	0.17083540944226352	0.023082023589551713	-1.3765434762288475	-0.06903922621600826	0.026622605479430933	-0.021208310368288665	0.38220860803074297	0.024194523746881788	-0.8765748228882584	-0.10590731567427951	-0.011830005454174897	-0.0588686605642272	0.014543115667022507	0.023793770993322978	-2.4741206671589366	-0.09699035718073458
[Eubacterium] xylanophilum group	0.3680018100236253	1.6548928835444203	1.0114473467840228	0.0022817224824992835	0.3254769021889166	3.1075856381260145	-0.37401466468058997	0.2908690583235388	-0.04157280317852556	0.8050968641439724	0.16816053738500086	-0.2472209224887602	-0.3283892170358366	0.3850864706294019	0.02834862679678261	0.8753912629272249	0.18045028160235846	0.1570993768757416	-0.5766143779955784	0.2457948940887637	-0.1654097419534073	0.4278142817202173	0.20800146004364067	-0.7952335619120307	-0.3968470773999696	0.20528193057892805	-0.0957825734105208	0.5303971064029291	0.15228878983430932	-0.6289535396185926	-0.4121989903120234	0.1634738878873075	-0.12436255121235794	0.3944692976116124	0.14559757925577685	-0.854152602316866	-0.25913486913758765	0.3442841104849005	0.0425746206736564	0.7806785959845682	0.15261504586569097	0.278967387731379	0.024233742412663684	0.6176578231826988	0.3209457827976812	0.03420822259634619	0.1500871639158319	2.1383959455564496	-0.28835785416269544
GCA-900066755	-0.9685711777634032	-0.7849756359839615	-0.8767734068736823	1.959016312374955e-40	0.04643447252344542	-18.88195039646433	-0.013467746828022008	0.08138852333888952	0.03396038825543376	0.15910944468448981	0.023990783371163407	1.4155597893586784	-0.030052145995452927	0.0717365431318888	0.02084219856821794	0.41953946732786573	0.025744111445577214	0.8095909082851095	-0.02452352971262136	0.09280627308076267	0.03414137168407065	0.2518771635662986	0.029674726582063	1.150520177149923	-0.047582655101465615	0.0383206538231628	-0.004631000639151412	0.8315173736744573	0.0217264253765249	-0.21315060157825796	-0.06524564057851842	0.016883279370842705	-0.024181180603837858	0.24633568961060268	0.02077181744069936	-1.1641340808464042	-0.05768977290618428	0.028397571052689252	-0.014646100926747514	0.5022559309451164	0.021772971004257364	-0.6726735145095126	-0.08926948086071473	-0.004608068674626334	-0.046938774767670534	0.03001009244990599	0.021412328316085548	-2.192137822415547	-0.10055581027850116
Lachnospiraceae ND3007 group	0.5692947598546679	1.7443766589488123	1.15683570940174	1.525277518680791e-4	0.297198437540682	3.892469014893077	-0.3333770448321821	0.27373947340346294	-0.029818785714359586	0.8463021858847022	0.15355021702220675	-0.19419565984753465	-0.6275629760955475	0.02392368293101499	-0.30181964658226623	0.06910071931816089	0.16477218931765797	-1.8317390078516207	-0.5865331743075701	0.1644225741300503	-0.21105530008875995	0.2683610951976756	0.18992963407052996	-1.1112289091779382	-0.3012279272861701	0.24858620442564083	-0.026320861430264644	0.8501451903625112	0.13905745719383725	-0.18928047413936988	-0.2359461564911533	0.28971043783173117	0.02688214067028892	0.8400510273114746	0.13294760019378116	0.20220102229078352	-0.12033755657448941	0.430654469956796	0.1551584566911533	0.26743056048561853	0.1393553670673575	1.1134013705848687	-0.1068340388274441	0.4350314773359809	0.16409871925426842	0.23316406675689816	0.13704711551176985	1.1973890777743172	-0.5440525576058246
Lachnotalea	-1.023368677298106	-0.48319251714981487	-0.7532805972239605	1.6257268131402112e-7	0.136619848298706	-5.5136980944158696	0.03933424665949381	0.31842106591519265	0.17887765628734323	0.012363442791622626	0.07058586017275308	2.534185399874067	-0.19691694906340323	0.10256648450160728	-0.04717523228089797	0.534408552437309	0.07574451499376626	-0.6228204416488833	-0.24059444942167185	0.10461416365034389	-0.06799014288566398	0.43744472428469683	0.08730919990315437	-0.778728277902906	-0.10644341584707187	0.14630193466194683	0.019929259407437484	0.7556784245389042	0.06392364934295897	0.31176660926403515	-0.08147023746081283	0.16017007790516719	0.03934992022217717	0.520707706062207	0.061114994817781015	0.6438668667076212	-0.26615750911723174	-0.012870689370083566	-0.13951409924365765	0.03108040257814875	0.0640605962329353	-2.1778457811469707	-0.1413722940456145	0.1077191386992619	-0.016826577673176298	0.7897896501773595	0.06299951064995181	-0.2670906091107736	-0.27519818036070615
Anaerosporobacter	-1.0148504385346446	-0.5818840553901572	-0.7983672469624009	2.0215886196207492e-11	0.10950465042255977	-7.2907154525551	-0.04569080055398379	0.17800513353401276	0.06615716649001448	0.244240055289101	0.05657655193770421	1.1693389615340888	-0.04375086319939758	0.19629353084927445	0.07627133382493843	0.21108677949915808	0.06071135884797548	1.2562942960299401	-0.0822336473247481	0.19446076397819456	0.056113558326723226	0.42399340665081664	0.06998077902388408	0.8018424360147799	-0.07142067088249601	0.13116183523260977	0.02987058217505688	0.5608292445625065	0.05123660260352752	0.5829930295378398	-0.16857773897984452	0.025103769173311336	-0.07173698490326659	0.14529522585405416	0.0489853870168662	-1.464456836455467	-0.0846299018387918	0.1183866070978242	0.01687835262951621	0.7428583656303578	0.05134636938705173	0.32871560016807166	-0.17265350342915806	0.02700028484283931	-0.07282660929315937	0.15145543096029737	0.05049587945253666	-1.4422287537661833	-0.2641293768366339
Howardella	-0.1467141119456814	0.8283915241885522	0.3408387061214354	0.1691466828544854	0.2466209986892063	1.3820344088013485	-0.430106606301907	0.07369039642457298	-0.178208104938667	0.16412867502399595	0.12741893323640818	-1.3985998816049303	-0.3569174756064132	0.18369872618580482	-0.0866093747103042	0.5274801042581851	0.1367311424043583	-0.6334282972212154	-0.22336624017858092	0.39979133152209473	0.0882125456717569	0.5765731946520822	0.15760727553871418	0.5596984363205278	-0.32318696496806915	0.13305941162213292	-0.09506377667296813	0.411427860856864	0.11539256145527783	-0.8238293307130682	0.009091845607639787	0.4452918314899049	0.22719183854877234	0.04130121111918999	0.11032248421102646	2.0593430267052044	-0.08396195160215758	0.37326186483979285	0.14464995661881763	0.2130547055126632	0.11563977281727188	1.2508668349546672	-0.002639983088789488	0.4470104789301216	0.22218524792066605	0.05271411025531542	0.11372434113271933	1.9537176096836644	-0.6284412005399291
Lachnospira	0.8217943289988991	2.2224744701896757	1.5221343995942873	3.211430278667092e-5	0.35425611591589107	4.296706058719614	-0.6356254607662036	0.0880483964663008	-0.2737885321499514	0.13692234497226893	0.18302957421464605	-1.495870453311926	-0.4560913707606272	0.3204710341684982	-0.06781016829606452	0.7304171304726627	0.196405998233558	-0.3452550782864963	-0.3334157915339272	0.5617122881007675	0.1141482482834201	0.6149054868897383	0.22639329809377717	0.5042033012661767	-0.4042827098525095	0.2510875551719575	-0.076597577340276	0.6447112192366924	0.1657544201183287	-0.46211484004827474	-0.29047345029650645	0.33610138956923125	0.022813969636362383	0.8857355980123722	0.15847156147495137	0.14396254712217527	-0.37738779358067254	0.27938650454422875	-0.04900064451822192	0.7684354422332889	0.16610952425534767	-0.2949899756674814	-0.4492824626317098	0.19661317091628994	-0.12633464585770993	0.4406039312795593	0.16335812274258782	-0.7733600492996741	-0.45880487266519293
[Bacteroides] pectinophilus group	-1.2184927517657458	-0.5678122666107397	-0.8931525091882427	2.430797639774985e-7	0.16456829406984813	-5.42724535267504	-0.13800507092383632	0.19817479103788585	0.030084860057024758	0.7239928303215916	0.08502567334641692	0.35383265868946595	-0.18753331210484123	0.1732157179791081	-0.007158797062866581	0.9375722092345553	0.0912396388438254	-0.0784614796110742	-0.17572711757598733	0.2401011332889201	0.03218700785646639	0.7600202218853255	0.10517012179116551	0.3060470721939409	-0.1874858406904663	0.11696385446959623	-0.035260993110435034	0.647706507684924	0.07700056802939347	-0.457931597296462	-0.2348155325766362	0.05625736037032583	-0.08927908610315519	0.22725519042182055	0.07361734451102515	-1.212745266705246	-0.2667136931544816	0.03838824009484777	-0.11416272652981692	0.14125019963178295	0.07716553026835234	-1.4794523686003636	-0.27746602609083465	0.022582266047598998	-0.12744188002161783	0.09529737903457709	0.07588737744921063	-1.679355438352198	-0.1080993182955362
UCG-009	-0.730656185410208	-0.1251940562816244	-0.4279251208459162	0.005922277881814491	0.15313179354203738	-2.7944890538256724	-0.27009482482283675	0.04272257117607503	-0.11368612682338086	0.15295075567093874	0.07911690359462593	-1.4369385258791025	-0.11640005995840796	0.2192790956622913	0.051439517851941674	0.5455615941949037	0.08489903609472117	0.605890481424913	-0.09116220123429172	0.29576850264336496	0.1023031507045366	0.2976326207903812	0.09786143477965595	1.045387807105849	-0.2893295546978355	-0.006037270927794908	-0.14768341281281522	0.04112186450810867	0.07164949453199107	-2.0611926682452095	-0.2079967263179045	0.06284836204109445	-0.07257418213840502	0.29120382505398124	0.06850138457405804	-1.059455696985859	0.04007549827984541	0.32397469353906677	0.1820250959094561	0.012333895723673334	0.07180299289363637	2.535062795768062	-0.14161114291352114	0.13758560870913442	-0.0020127671021933757	0.9773005361946394	0.07061366396048896	-0.028503932373762614	-0.5929779535128807
UCG-008	-0.964829153011139	-0.7430197420061586	-0.8539244475086488	1.4696960410561489e-31	0.05609941777957528	-15.221627626580224	-0.017369162941566374	0.09723064276138399	0.03993073990990881	0.170488020415939	0.02898426332976293	1.377669649754573	-0.04644588951375786	0.0765292599015144	0.015041685193878265	0.6294085449059337	0.031102531909244144	0.4836161003795208	-0.025901292293894103	0.11584972300143023	0.04497421535376806	0.2117480635719827	0.03585127155652026	1.2544663941100471	-0.06114029889851912	0.04264306191337342	-0.009248618492572852	0.7251040404870006	0.026248598246464992	-0.35234713891125224	-0.04919768201763576	0.05002568247085219	4.1400022660821416e-4	0.9868611169188803	0.025095296690588912	0.01649712421066813	-0.08668632024279654	0.017319380949230218	-0.03468346964678316	0.18946705217190363	0.026304831955476282	-1.3185208597982536	-0.10259605441542911	-3.1308071225781553e-4	-0.051454567563843465	0.048632592372790856	0.025869124522325527	-1.989033974436871	-0.13378201936594383
Butyricicoccus	1.4470346804737129	2.4190136868025602	1.9330241836381366	8.808004169721338e-13	0.24583022019653683	7.86324879867381	-0.35880202742708567	0.143379574191845	-0.10771122661762035	0.3978470916895507	0.12701037049236863	-0.8480506449990408	-0.42275646194810224	0.11612627972742603	-0.15331509111033811	0.26254450758407655	0.13629272050490054	-1.1248956697201264	-0.5224292920379285	0.09873015457257173	-0.2118495687326784	0.17966449400778933	0.15710191531210466	-1.3484849520249957	-0.3158172643869639	0.13896617991489485	-0.08842554223603451	0.44331744321784505	0.11502256069987635	-0.7687669418763824	-0.0014876769944810464	0.4333136543969995	0.21591298870125922	0.051566912484002844	0.10996874041696338	1.9634033079090654	-0.3474315160427737	0.10832623399647677	-0.11955264102314848	0.30143562478024394	0.1152689793904059	-1.0371623107569488	-0.10810768279816763	0.34010099641849495	0.11599665681016366	0.30793639255629435	0.11335968944637168	1.0232619494343225	-0.173516081854795
UCG-007	-1.0078446001919263	-0.767204439164104	-0.8875245196780152	6.0315342373305865e-30	0.060862038571217164	-14.58256312988081	0.02850834843183464	0.1528372286771184	0.09067278855447652	0.004549281922971205	0.031444913736281235	2.8835438797804045	-0.06568894786357697	0.06772630996354552	0.0010186810499842804	0.9759586998063736	0.03374301501952702	0.03018939028995398	-0.040677935292127945	0.11310718587100545	0.03621462528943875	0.35339888144470777	0.038894904058960386	0.9310892047590957	-0.07490061846461894	0.037693543093393816	-0.018603537685612563	0.5146377887674951	0.02847700140478767	-0.6532828868170389	-0.0885131517036201	0.019133887707597344	-0.03468963199801138	0.20470772364194248	0.027225789065048724	-1.274146064789153	-0.09566285308531075	0.017172524680057984	-0.03924516420262639	0.17125384588570328	0.028538009135390067	-1.375189278847008	-0.0657987756119097	0.045167621849841876	-0.01031557688103391	0.713755369430285	0.028065311848113728	-0.36755611114747766	-0.08162114605592453
Sporobacter	-0.9307107503852547	-0.6957369089734173	-0.813223829679336	1.18468811474081e-27	0.05942892881284624	-13.683972535334483	0.03282472671949822	0.15422605252017768	0.09352538961983795	0.0027687883856710735	0.030704484828796234	3.0459846547278677	-0.05456349791747115	0.07571024982559638	0.01057337595406261	0.7487564652919787	0.032948473048265974	0.3209064025083575	-0.07144292202760863	0.07872104277919842	0.003639060375794888	0.9238015108442104	0.03797905128987227	0.09581756921783095	-0.05358094329281084	0.0563619795710598	0.0013905181391244818	0.9601875615973705	0.0278064575064825	0.050007022246552305	-0.050571411088624604	0.05454087880940596	0.001984733860390681	0.9405934545068504	0.026584707285594138	0.07465697624837792	-0.07378410867100835	0.0363943505165214	-0.018694879077243477	0.5033917716515606	0.027866028696737006	-0.6708842254021137	-0.12073238572761405	-0.012378898230546276	-0.06655564197908016	0.016414791755018303	0.027404461945194504	-2.428642536831525	-0.1494286788142014
Oscillibacter	0.9750425419426664	2.0949694239022714	1.535005982922469	2.522037910368527e-7	0.2832487843909305	5.419285333291687	-0.41230255887946743	0.16631762902229855	-0.12299246492858443	0.4020848282396513	0.14634300460799057	-0.8404396592651948	-0.33897760023725787	0.2819301196794145	-0.028523740278921666	0.8561295443122963	0.15703824929856924	-0.18163562320852708	-0.5696061339934565	0.14610187792104404	-0.21175212803620622	0.2440529841851076	0.18101487482728712	-1.1698051236852587	-0.32540158370941913	0.19860582944196298	-0.06339787713372808	0.6331317166001076	0.1325304938901526	-0.4783644523823715	-0.17706150903331414	0.32392225313283945	0.07343037204976265	0.5631584133784636	0.12670741627780338	0.5795270253855392	-0.3472953548990155	0.17783466602418868	-0.08473034443741338	0.5245341544816655	0.1328144207177326	-0.6379604261309004	-0.12811416851127605	0.38831771459929626	0.1301017730440101	0.320920320112079	0.13061451195441962	0.9960744108542209	-0.5114870397488297
Oscillospira	-0.709815416795174	-0.0634454942020119	-0.386630455498593	0.019390872440034974	0.1634780786054716	-2.3650293592675764	-0.19169928042101167	0.1422534910407197	-0.024722894690146	0.7701749975672664	0.08446240382676115	-0.2927088689170456	-0.2272292015701236	0.13112997466269782	-0.0480496134537129	0.5968466975915833	0.09063520367121887	-0.5301429412352169	-0.2162808361611643	0.196792677576644	-0.009744079292260151	0.9258226391025917	0.1044734013577725	-0.09326851778177721	-0.11512756611996933	0.18730524135425897	0.03608883761714483	0.6377929026868191	0.076490462419404	0.4718083336882776	-0.13465978300875145	0.15448483954478406	0.009912528268016307	0.8923724734062348	0.07312965173954761	0.13554731948293602	-0.11418721729214154	0.18889350739013283	0.037353145048995645	0.6268072052026081	0.07665433183313207	0.4872933356239968	-0.30416481877995544	-0.006104256355790205	-0.15513453756787282	0.04144098346301123	0.075384646392091	-2.0579062845368576	-0.34488645268403634
UCG-003	0.8077659707783412	2.027308986103939	1.41753747844114	9.484611858093741e-6	0.3084434190908947	4.59577799590987	-0.6966598968069249	-0.06657214728593791	-0.3816160220464314	0.017949094625163805	0.15936003679021785	-2.394678300362042	-0.5232999045598713	0.15283680149111611	-0.1852315515343776	0.280575775708212	0.1710066104815027	-1.083183574090041	-0.10957339008284023	0.6697959785813379	0.2801112942492488	0.1575104709896059	0.1971159276750157	1.4210485045686783	-0.5096650328536008	0.06095220205857346	-0.22435641539751364	0.12228602272577237	0.14431892005179775	-1.5545876820377362	-0.2157275221824017	0.3298181360057642	0.05704530691168126	0.6799138248135623	0.13797788677164877	0.4134380388510396	-0.07767696927433315	0.49416272800492006	0.20824287936529345	0.15212619715638032	0.1446281018251943	1.4398507394986595	-0.048405313711802955	0.5139625569807238	0.23277862163446045	0.10394288511752377	0.14223251385434615	1.6366062535661743	-0.17188848931150624
Fastidiosipila	-0.9753528220105726	-0.7836085116873194	-0.879480666848946	1.1141580783168161e-38	0.04849543634304672	-18.135328459108628	-0.01909738725994453	0.07996901667725205	0.03043581470865376	0.22649901801074362	0.025055598665595688	1.2147310912369356	-0.03535922605191745	0.07094728774609699	0.017794030847089772	0.5091704531627228	0.026886747064627882	0.6618141943433367	-0.030214977135193603	0.092322432536809	0.0310537277008077	0.3180612487557775	0.030991819993887868	1.0019975498996845	-0.04935217305288964	0.04036389828846055	-0.004494137382214548	0.8432830531651139	0.02269073861616979	-0.1980604271300341	-0.06853600266473289	0.017238155904989443	-0.02564892337987172	0.2390695348664424	0.021693761028860704	-1.1823179644022626	-0.040332387732954375	0.04957588691777157	0.004621749592408599	0.83923345675669	0.022739350141273408	0.2032489742976349	-0.08762758650497111	7.91467319961825e-4	-0.043418059592504644	0.05418707843733762	0.022362700562278178	-1.9415391925312921	-0.0995852188396785
Colidextribacter	1.3572546852241774	2.244988946931461	1.801121816077819	3.6378919998467454e-13	0.22452327427911303	8.021982673559174	-0.571623601726243	-0.11296779696770412	-0.34229569934697357	0.0037130841641442873	0.11600194730961552	-2.9507754592547286	-0.35318332125766955	0.13899261023181264	-0.10709535551292847	0.39106025166399216	0.1244797643011645	-0.8603434952995537	-0.1634593393440445	0.4038620936794945	0.12020137716772498	0.40360250387094965	0.1434853550275206	0.8377257535772223	-0.2457953086193973	0.1695704992172115	-0.03811240470109291	0.7173038257026578	0.10505316198983773	-0.362791599788112	-0.2356568214188907	0.1614587915715914	-0.037099014923649636	0.7124026584906837	0.10043737359477939	-0.36937460226038804	-0.13367840256519403	0.28257726459844634	0.07444943101662614	0.48062896517493603	0.10527822272971354	0.7071683875948797	-0.09619373033922707	0.31316716978764586	0.1084867197242094	0.29650864163509816	0.10353441747485095	1.0478324249089572	-0.18517108378402908
Intestinimonas	0.8367608329512103	2.011707244559119	1.4242340387551646	4.124177453842316e-6	0.2971641704234312	4.79275155119059	-0.190709918028224	0.41633659939218315	0.11281334068197958	0.4636909331400555	0.1535325126111939	0.7347846965005278	-0.1546418043374959	0.49676973797608204	0.17106396681929306	0.30090563062487113	0.16475319100805128	1.0383044223461104	-0.6856469311956519	0.06522223169698765	-0.31021234974933215	0.10459702178690265	0.18990773509591233	-1.63348980805158	-0.4604907746813902	0.0892599632068414	-0.1856154057372744	0.18403931239639118	0.139041423804733	-1.3349647943619232	-0.3820702976252004	0.1435256882493342	-0.11927230468793311	0.3711196875971179	0.13293227127401375	-0.8972411555511355	-0.24468691291567538	0.3062415839802133	0.030777335532268944	0.8255050016473039	0.13933929932910707	0.22088051023979677	-0.30906820172810545	0.2327348370907877	-0.03816668231865886	0.7810172300989585	0.13703131391599097	-0.27852525986912374	-0.9925009180734131
Flavonifractor	-0.3938478750178972	0.7997351002564875	0.20294361261929514	0.5025113191270321	0.30187767814325384	0.6722710134367396	-0.22402212635277913	0.3926531375012086	0.08431550557421476	0.5896392702162305	0.15596778831218255	0.5405956350772265	-0.4786634448963253	0.1830805454008084	-0.14779144974775846	0.37871712724514917	0.1673664449429901	-0.8830411006107021	-0.43819160218821573	0.3245875685321785	-0.05680201682801859	0.7688600476639622	0.1929199810680736	-0.29443304168672646	-0.25402332590418036	0.30444735403938744	0.025212014067603532	0.858589578165689	0.14124684723631595	0.1784961191057387	-0.2692290297565999	0.26470376446665767	-0.0022626326449710983	0.986655612476866	0.1350407935967783	-0.01675517882194287	-0.44635065566918886	0.11331646445805663	-0.16651709560556613	0.24142205816052767	0.14154944755164206	-1.1763881702527663	-0.3317389751208601	0.21865794230209665	-0.056540516409381715	0.6852351435018622	0.13920485373096975	-0.4061677081939479	-0.5819548255140498
Tyzzerella	-1.3151342608208423	-0.247692728904231	-0.7814134948625366	0.004403533010226964	0.2699743359983731	-2.8943991730652705	-0.3241447824719576	0.22735838235163347	-0.04839320006016208	0.7291515186034141	0.1394846427390852	-0.3469428541368859	-0.42945342195662184	0.16235547057303265	-0.1335489756917946	0.3737855746180837	0.14967865500956315	-0.8922379459065958	-0.25372741170089125	0.42843895911273727	0.087355773705923	0.6134245572804238	0.1725316164812824	0.5063174824853046	-0.27944105131268066	0.22000876531396166	-0.029716142999359502	0.8143591405599704	0.12631945504891653	-0.23524597210977585	-0.08491836362444508	0.3925868049417963	0.1538342206586756	0.20483494857549445	0.12076927584782511	1.2737860650296013	-0.44373426182813125	0.05678555158044221	-0.1934743551238445	0.12866511262005995	0.126590075651624	-1.5283532625123482	-0.14986749622597711	0.3423618174177446	0.09624716059588374	0.4407505918597303	0.12449326556677395	0.7731113820310227	0.04171302599667115
DTU089	-1.0619827972674378	-0.6875762241318937	-0.8747795106996658	3.4892648177603427e-16	0.09469386655230053	-9.237974354088866	-0.06843616107902462	0.12500432614303206	0.02828408253200372	0.5641067724585627	0.04892442867499021	0.5781177889658694	0.020671747483709146	0.22824952366909282	0.12446063557640098	0.019108494219025263	0.05249999238182703	2.3706791168884678	-0.1359324449058243	0.1033383400204961	-0.016297052442664092	0.7880903000272589	0.060515699785737044	-0.2693028833900248	-0.05310116672389706	0.12208153762582022	0.03449018545096158	0.43761322592655405	0.044306721137499186	0.7784413868931199	-0.17994143701213655	-0.012455847898518349	-0.09619864245532746	0.02466308994521664	0.04235998821317904	-2.2709789712688857	-0.19968943961038524	-0.02413143243010485	-0.11191043602024504	0.012835647050074506	0.044401641682981115	-2.5204121239314365	-0.18285839247507846	-0.010208289394206607	-0.09653334093464254	0.02866706707511969	0.04366618268601369	-2.2107116994580394	-0.11198917376113841
Caproiciproducens	-0.9994534258121225	-0.7444291171534781	-0.8719412714828003	3.1527953066572698e-27	0.06450003708394235	-13.518461552944984	-0.014174371209225059	0.11758620688975228	0.05170591784026361	0.12300255261679711	0.033324518036283494	1.5515878664461578	-0.036246245399404874	0.10514384404598445	0.03444879932328979	0.3370293331431857	0.03575998719689272	0.9633336593107937	-0.08749420772569465	0.07548334364853136	-0.0060054320385816455	0.8843719812821981	0.04121982787749979	-0.14569279756405204	-0.0013054958620939208	0.1180189264940398	0.058356715315972946	0.05515677648608708	0.030179200200450174	1.9336733554357897	-0.09137276883090821	0.02270881957785932	-0.034331974626524445	0.23609143060859333	0.028853197256618217	-1.1898845844076962	-0.09962342783927551	0.01995662930473184	-0.039833399267271835	0.1899502218307137	0.03024385463823502	-1.3170741541957247	-0.09636401772025449	0.021235341738915947	-0.03756433799066927	0.2086851824137523	0.029742902102392398	-1.2629681482106532	-0.09519693022100942
Cellulosilyticum	-0.9197850913056546	-0.5756710704164488	-0.7477280808610517	1.454626722775388e-14	0.08703235870023383	-8.591380172016903	-0.1086163099338128	0.06917326064792648	-0.019721524642943168	0.6616320422336227	0.04496604247640481	-0.4385870660797359	-0.06284108262021962	0.1279419546864798	0.03255043603313008	0.50104208019128	0.04825231385193351	0.6745880857240125	-0.0895739112222368	0.1303379113528031	0.020382000065283148	0.7145754022448751	0.05561948500475479	0.3664543111742357	-0.04739763839178111	0.11361135319502617	0.03310685740162253	0.41758988836783517	0.04072194522482914	0.8129979356054066	-0.10438836745357044	0.04954626843760987	-0.027421049507980286	0.4823958456100672	0.03893271890709916	-0.7043188936640182	-0.1128091818901695	0.048544747460402486	-0.03213221721488351	0.4323827157998086	0.040809185922280666	-0.7873770693705563	-0.12858266490524478	0.03009863355739293	-0.04924201567392592	0.22188103433223522	0.04013323156996757	-1.2269636345649928	-0.25155110683835563
CAG-352	0.9184149694616217	2.935259470040404	1.9268372197510129	2.3298428393818708e-4	0.5100946876950477	3.7774108733767933	-0.4793717888730331	0.5626488668429805	0.041638538984973744	0.8746875209550802	0.2635449588685264	0.15799406356979792	-0.3854917801490693	0.7326832904320297	0.17359575514148023	0.5403141207664153	0.2828057211415014	0.6138339579580919	-1.1750111373680519	0.11388708545539039	-0.5305620259563307	0.1058490918859719	0.3259845447941831	-1.6275680378998083	-0.4593352399854832	0.48433482142750695	0.012499790721011846	0.9583059277474012	0.2386704007797763	0.05237260540131047	-0.6198112842769762	0.28239613826127496	-0.1687075730078506	0.4609238858277023	0.2281837857622313	-0.7393495223347937	-0.48993223631904764	0.4557594975329005	-0.01708636939307358	0.943151372489306	0.23918171653618492	-0.07143677050452411	0.169291122270395	1.0993186268808885	0.6343048745756418	0.007857834625829646	0.23521996335163825	2.6966455803217606	-1.623511082486836
Raoultibacter	-0.8751538267483243	-0.582854948400543	-0.7290043875744336	9.060140020982283e-18	0.0739274173202924	-9.861082856662012	-0.04325916391721051	0.10775965225508416	0.03225024416893683	0.39990303431920904	0.038195257913724	0.8443520460520032	-0.10683353916105096	0.055222245919807594	-0.02580564662062168	0.5299684628081047	0.04098669731666171	-0.6296102957808043	-0.048258422653283506	0.13854006613830427	0.045140821742510384	0.3409746059812335	0.04724455295126002	0.9554714548591463	-0.03975739918798457	0.09700758214907035	0.028625091480542892	0.409324510175722	0.03459021774991769	0.827548750560005	-0.07944531804702717	0.05131053227722668	-0.014067392884900247	0.6712103187215888	0.03307040508889511	-0.42537709614038	-0.04117861704412652	0.09587936287865208	0.027350372917262774	0.4314329294192101	0.03466432213527655	0.7890064259883319	-0.14500345416031002	-0.010215672379304777	-0.0776095632698074	0.02431601591834417	0.03409014995105441	-2.2765978847625146	-0.2929595095788131
Limosilactobacillus	-1.0661068884720186	0.023297332963715278	-0.5214047777541517	0.0604907875024235	0.275529078194901	-1.8923765911390507	-0.23025320147345485	0.33259718229906166	0.05117199041280341	0.7197823519702095	0.14235454971718806	0.3594685980494858	-0.18064423966001214	0.4233411651868528	0.12134846276342032	0.4283080177189895	0.1527583045541264	0.7943820999952462	-0.5185113715993553	0.1776906234190628	-0.17041037409014628	0.3348049675440036	0.17608146742085293	-0.9677927869765411	-0.40701794536179214	0.10270808867345918	-0.15215492834416647	0.23989152568703995	0.1289184873036226	-1.180241341071731	-0.13138552569673123	0.3559443474996237	0.11227941090144626	0.3638718428895933	0.12325411274950777	0.9109587371711835	-0.09883326301023843	0.4119847830709238	0.15657576003034268	0.2275636282569565	0.1291946759455126	1.2119366288466713	-0.3140482858519493	0.18830868281036348	-0.06286980152079294	0.6214941104785747	0.12705472383602026	-0.49482458914266064	-0.37175170810288716
Weissella	-1.1126187584947484	-0.3793734032291029	-0.7459960808619257	9.344889675077186e-5	0.18545037080981625	-4.0226184375061855	-0.1347060924617402	0.2441316442479391	0.05471277589309943	0.5688899122593021	0.09581458408844451	0.5710276406626696	-0.11631773946226413	0.29020674799432317	0.08694450426602952	0.39919554785793865	0.10281703989080397	0.8456234915765738	-0.3877924077054939	0.08080030483343564	-0.15349605143602912	0.19738177931519246	0.11851516231921999	-1.2951596102327252	-0.19539403192436125	0.1476872959795759	-0.023853367972392674	0.7837957055556243	0.08677117286976734	-0.27489968365638656	-0.1878819787093869	0.14012516406860998	-0.023878407320388467	0.7738956481334851	0.0829586519977481	-0.2878350448731573	-0.12240603866488614	0.22141028984287003	0.04950212558899195	0.5700780787694802	0.08695706717314727	0.56927087352686645	-0.11703744543690545	0.22108398525804626	0.052023269910570415	0.543940541348126	0.08551672949691885	0.6083402653096643	-0.3015911843151952
Leuconostoc	-0.9340856700387138	-0.47403313651174284	-0.7040594032752283	1.2310555315155956e-8	0.11635520405535053	-6.050948979817912	-0.06505173559719563	0.17263849907980439	0.05379338174130438	0.37240449624275285	0.06011595142358912	0.8948270877768424	-0.07780088396327309	0.17726056177530966	0.04972983890601828	0.4420604789396656	0.0645094296906543	0.770892552367779	-0.17016287763031313	0.12384139126506799	-0.02316074318262257	0.7559010854004135	0.07435873994259982	-0.3114730454079934	-0.15193133421109656	0.06332462748650183	-0.04430335336229737	0.4171474014462143	0.05444193765316245	-0.8137725303706903	-0.1319257664595403	0.07387235550100181	-0.02902670547926924	0.5779534631965642	0.05204988719733451	-0.5576708623636691	-0.13557148093702923	0.08014563457150375	-0.027712923182762736	0.6122834328220443	0.054558571389229135	-0.5079481092907389	-0.11199149872105067	0.10015252607760834	-0.005919486321721169	0.9123083261880593	0.053654875249424513	-0.11032522756232965	-0.3093876067800008
Granulicatella	-1.0043798331802634	-0.658105696384676	-0.8312427647824697	7.949675172477108e-17	0.08757868919241342	-9.491381664279086	-0.08731214851367067	0.09159346517032294	0.0021406583283261294	0.9623337905554556	0.045248308986061476	0.04730913433661242	0.00828673505510541	0.2002673796911694	0.1042770573731374	0.03345530266902786	0.048555209358492495	2.147597729488503	-0.17622249287845615	0.045069787908423684	-0.06557635248501623	0.24330854606101035	0.0559686266466823	-1.1716627048754547	-0.05839109082975602	0.10362860669370105	0.022618757931972513	0.5818365690836472	0.040977570152263526	0.5519789935793227	-0.09336011122841151	0.06154082256214641	-0.015909644333132546	0.6852881613878291	0.03917711227756572	-0.40609538090542224	-0.11943683321799281	0.04292996735603794	-0.03825343293097743	0.3531739958118246	0.041065358488017505	-0.9315256055085804	-0.07434124708336422	0.08533614562724608	0.005497449271940931	0.8919162465179604	0.040385160949842215	0.13612547635426497	-0.13867449132449106
Pediococcus	-1.0936384790664226	-0.6715957103009584	-0.8826170946836905	9.094712994008023e-14	0.10674188033117693	-8.268704766538553	-0.10096929416256374	0.11708285736572023	0.00805678160157825	0.8840583729177898	0.055149142188767604	0.14609078730546782	-0.1051259119860545	0.12886223267117472	0.011868160342560103	0.8413435878968086	0.05917962913800289	0.20054468937080283	-0.10651863408109521	0.16319485868504832	0.02833811230197656	0.6784642433807284	0.0682151845718422	0.4154223503145653	-0.0683663826261939	0.1291050265010447	0.030369321937425392	0.5441202721281027	0.04994391820418139	0.60806847018428	-0.1186877900583834	0.07010719066498194	-0.024290299696700726	0.6117556852007818	0.04774950012400115	-0.5087027012559504	-0.1042523158406181	0.09364214634471686	-0.005305084747950617	0.9157379504720522	0.050050915604073244	-0.1059937602324078	-0.15444115697285438	0.04017542500022665	-0.057132865986313855	0.24771685209944994	0.049221883280217024	-1.1607208456665528	-0.1926975551925622
Carnobacterium	-1.0262451081117276	-0.7812141013946903	-0.903729604753209	6.0253693455850234e-30	0.061972559020321935	-14.58273821574577	-0.047187093924829664	0.07941035581250497	0.016111630943837656	0.6156124608654052	0.0320186740069566	0.5031948212576551	-0.07896076034293871	0.05688886175323856	-0.011035949294850073	0.7485359344160314	0.03435870764293112	-0.3211980325203117	-0.008143168982585394	0.1484479955834464	0.07015241330043051	0.0786679127333317	0.03960460073257576	1.7713197962561056	-0.10216321232269283	0.012485400939458421	-0.044838905691617206	0.12426158680344226	0.02899660760155016	-1.5463500526599572	-0.05694359415787224	0.05266762919062594	-0.002137982483623153	0.9386368848604527	0.02772256498990328	-0.07712065908770775	-0.07112860661741333	0.0437656242086244	-0.013681491204394467	0.6384953520605475	0.02905872851097433	-0.47082208704443174	-0.10036599907168425	0.012625149062862585	-0.04387042500441084	0.1269894162629199	0.02857740614284168	-1.5351437000660009	-0.10168955152219339
HT002	-0.9242981823244769	-0.09260678863340238	-0.5084524854789396	0.016918867072036384	0.21034906835988662	-2.4171843946987552	-0.08516640068292852	0.3445343576842314	0.12968397850065144	0.23476428417449755	0.1086787177091344	1.1932785115088964	-0.005087895378441731	0.4560168564134443	0.2254644805175013	0.05520266729473672	0.11662132816510458	1.9333040024917565	-0.48102377766538734	0.0504825228740699	-0.21527062739565872	0.11152793704943757	0.13442709157985192	-1.6013931780096902	-0.26846235120997536	0.12068131769255143	-0.07389051675871196	0.45404899908532736	0.09842113172352904	-0.7507586578690736	-0.24389510649780577	0.12815050655463173	-0.05787229997158702	0.5395263514310373	0.09409673911093998	-0.6150298141931957	-0.25793704268982726	0.1320403085158524	-0.06294836708698742	0.5243692254870191	0.09863198432715893	-0.6382145458839177	-0.2231069565760317	0.1604108958208984	-0.03134803037756664	0.7470367013557881	0.09699826589890624	-0.3231813485226453	-0.341778312624495
Enterococcus	-0.9312010425812336	0.20254694064668505	-0.3643270509672743	0.2059762657385476	0.28674437878754305	-1.2705638816976232	-0.20007945899347732	0.38568152384919385	0.09280103242785828	0.5320633025057451	0.14814903455438957	0.6264032209659016	-0.39355067499627683	0.23501971345124661	-0.07926548077251509	0.6188385098117385	0.1589762700582428	-0.4985994497384752	-0.23829458222287775	0.48624603570417363	0.12397572674064793	0.499804141099347	0.18324879291279772	0.676543210844745	-0.42367591575463004	0.1067983120068631	-0.15843880187388346	0.23962439661701346	0.13416606261048758	-1.1809156413411697	-0.2653506668710877	0.2418157733093337	-0.011767446780877011	0.927035727426289	0.128271121962551	-0.09173886219154254	-0.2744004177934377	0.2572102719262075	-0.008595072933615099	0.9491196943829054	0.13445349340024582	-0.06392599192665815	-0.47465772650931604	0.04814748102951524	-0.2132551227399004	0.10902340885732412	0.13222643539863113	-1.6128024785436221	-0.7133738622934851
Latilactobacillus	-0.9630806343679916	-0.44195752032916463	-0.7025190773485781	3.801771558742016e-7	0.13180100500064437	-5.330149624770642	-0.0494613953253209	0.21978149813705378	0.08516005140586644	0.21315719132455177	0.0680961619080639	1.2505851874712168	-0.08424509538974306	0.20467498479223706	0.060214944701247	0.41130867557222006	0.0730728611090057	0.824039784228812	-0.18714565738567643	0.14588678778503897	-0.02062943480031873	0.8068752678188065	0.08422963746730279	-0.24491895514007045	-0.10758139052900961	0.13624914816032596	0.014333878815658181	0.8165389799292466	0.06166893999391575	0.2324327095142605	-0.14265617862186686	0.09046102074930584	-0.0260975789362805	0.6587067464323184	0.05895935208463414	-0.44263679999092115	-0.18985388643345716	0.054499022838565364	-0.0676774317974459	0.2753463059704476	0.06180105650520867	-1.0950853533020422	-0.1752229155924416	0.06508258599942399	-0.0550701647965088	0.3664307579263405	0.06077739743977664	-0.9060961330415136	-0.36779043627418123
Lentilactobacillus	-0.9202644147059234	-0.6913201664670614	-0.8057922905864924	3.0126284914216717e-28	0.057903940919325186	-13.916018111947933	-0.061422451801407506	0.056863631039290784	-0.002279410381058359	0.9393741946640577	0.029916586265317607	-0.07619219522051172	-0.05963042360221042	0.06730040862613475	0.003834992511962165	0.9050817284533035	0.032102992177041705	0.11945903642915694	-0.01681272540951212	0.1294979269962812	0.056342600793384545	0.1301012761928678	0.03700448226126223	1.5225885446954686	-0.024484464486637603	0.08263724605362341	0.029076390783492903	0.2850103126025646	0.02709292435173502	1.073209757869156	-0.10146259441541654	9.524405807198044e-4	-0.05025507691734837	0.05435589777136198	0.025902525096327275	-1.940161305913532	-0.026312430766856805	0.08103877207020233	0.027363170651672764	0.315269326785055	0.02715096690356788	1.0078156976456334	-0.10235971366106397	0.003213347535974395	-0.04957318306254479	0.06545675760153202	0.026701244277810832	-1.856587001967579	-0.21342603059130458
Lacticaseibacillus	-0.9816451749114232	-0.46042591789513015	-0.7210355464032767	1.9966706187386676e-7	0.1318253212144381	-5.469628594573116	-0.10147580001619437	0.16781676657090222	0.03317048327735393	0.6269986218583626	0.06810872509626935	0.4870225250945248	-0.13059730847365628	0.15837607511400706	0.013889383320175384	0.8495505208348199	0.07308634245774986	0.190040749791312	-0.10908185502991778	0.22401203191915864	0.057465088444620435	0.4962838178533704	0.08424517715057313	0.682117248586372	-0.19342364997895956	0.050451873462261446	-0.07148588825834906	0.24842580029776812	0.06168031741193557	-1.1589740659232737	-0.14386509912504575	0.08929510847401473	-0.027284995325515517	0.6442991216727321	0.05897022960571543	-0.4626910138886595	-0.035599880578350354	0.2087981098186829	0.08659911462016628	0.16341180475200084	0.06181245829765062	1.4009977439039625	-0.2077973199487047	0.032552516054362726	-0.08762240194717098	0.15168105925825293	0.06078861037544405	-1.4414279485251502	-0.23108036872238813
Lactiplantibacillus	-0.9685711777634032	-0.7849756359839615	-0.8767734068736823	1.959016312374955e-40	0.04643447252344542	-18.88195039646433	-0.013467746828022008	0.08138852333888952	0.03396038825543376	0.15910944468448981	0.023990783371163407	1.4155597893586784	-0.030052145995452927	0.0717365431318888	0.02084219856821794	0.41953946732786573	0.025744111445577214	0.8095909082851095	-0.02452352971262136	0.09280627308076267	0.03414137168407065	0.2518771635662986	0.029674726582063	1.150520177149923	-0.047582655101465615	0.0383206538231628	-0.004631000639151412	0.8315173736744573	0.0217264253765249	-0.21315060157825796	-0.06524564057851842	0.016883279370842705	-0.024181180603837858	0.24633568961060268	0.02077181744069936	-1.1641340808464042	-0.05768977290618428	0.028397571052689252	-0.014646100926747514	0.5022559309451164	0.021772971004257364	-0.6726735145095126	-0.08926948086071473	-0.004608068674626334	-0.046938774767670534	0.03001009244990599	0.021412328316085548	-2.192137822415547	-0.10055581027850116
Levilactobacillus	-0.9685711777634032	-0.7849756359839615	-0.8767734068736823	1.959016312374955e-40	0.04643447252344542	-18.88195039646433	-0.013467746828022008	0.08138852333888952	0.03396038825543376	0.15910944468448981	0.023990783371163407	1.4155597893586784	-0.030052145995452927	0.0717365431318888	0.02084219856821794	0.41953946732786573	0.025744111445577214	0.8095909082851095	-0.02452352971262136	0.09280627308076267	0.03414137168407065	0.2518771635662986	0.029674726582063	1.150520177149923	-0.047582655101465615	0.0383206538231628	-0.004631000639151412	0.8315173736744573	0.0217264253765249	-0.21315060157825796	-0.06524564057851842	0.016883279370842705	-0.024181180603837858	0.24633568961060268	0.02077181744069936	-1.1641340808464042	-0.05768977290618428	0.028397571052689252	-0.014646100926747514	0.5022559309451164	0.021772971004257364	-0.6726735145095126	-0.08926948086071473	-0.004608068674626334	-0.046938774767670534	0.03001009244990599	0.021412328316085548	-2.192137822415547	-0.10055581027850116
Lactococcus	-0.7891439056622203	0.08052924320528604	-0.35430733122846714	0.10945640867650606	0.21995530797789975	-1.6108150991476258	-0.2621994561048011	0.18712491400973594	-0.0375372710475326	0.7416545144157015	0.11364186687747863	-0.3303119886969375	-0.09933454244675077	0.3828279814059029	0.14174671947957607	0.24705232096765034	0.12194720116116763	1.1623614000967601	-0.37957013032739667	0.1762090463473151	-0.10168054199004078	0.47065427346813116	0.14056611973404035	-0.7233645076240744	-0.11964686826966446	0.28726824767780346	0.0838106897040695	0.4168111694140325	0.1029158365595622	0.8143614482068982	-0.25454228977376014	0.1344939348163412	-0.06002417747870946	0.5428177145164017	0.09839395720760799	-0.6100392664567849	-0.14789040869933143	0.259896462227493	0.05600302676408079	0.5879871074582976	0.10313631839830278	0.543000056951833	-0.13018149069527593	0.2708508884672658	0.07033469888599495	0.48917128559736	0.10142799117423976	0.6934446603124508	-0.5864515853122481
Cetobacterium	-1.2429245838944079	-0.31762719647549686	-0.7802758901849524	0.0010932301259140628	0.23402363530011575	-3.3341755809592213	-0.1684723025834427	0.30959082528480564	0.07055926135068147	0.5604442901488628	0.12091039335877954	0.5835665519779571	-0.24829255968196604	0.26470904812108026	0.0082082442195571	0.9496462832587955	0.12974693628797712	0.06326349164298309	-0.21948369540838575	0.37184308158664736	0.07617969308913082	0.6112892202621937	0.14955671969278733	0.509369911600199	-0.11557889289870603	0.31736248763921054	0.10089179737025226	0.3584152820511256	0.10949832683301847	0.9214003564100948	-0.13807547051493943	0.2758434859266824	0.06888400770587147	0.5116121481097219	0.10468722836914697	0.6579981988153648	-0.448887869715622	-0.015018976806053547	-0.23195342326083776	0.03629297989614311	0.10973291067595492	-2.11379996969008	-0.2799356505200233	0.14674673376734376	-0.06659445837633976	0.5381645114847053	0.10791531895274196	-0.6170992128142869	-0.16958062309566063
Parascardovia	-0.9696591530449512	-0.7334229234276743	-0.8515410382363128	4.173401092770477e-29	0.05974820851795923	-14.252160179503205	-0.05481611449151437	0.06723743540736535	0.006210660457925491	0.8408390138239871	0.030869443529173566	0.20119120229867526	-0.019091708725270086	0.11188192987220533	0.04639511057346762	0.16353458149863462	0.03312548749171829	1.4005864995969302	-0.06575531658052733	0.08521539853054821	0.009730040975010441	0.7992288636497673	0.038183092327436455	0.254825902825553	-0.04297341746379729	0.06756016965555374	0.012293376095878224	0.6607968312921939	0.02795584666308105	0.4397425785037324	-0.04974490791696724	0.05593209384097386	0.003093592962003306	0.908018886296131	0.026727532634665964	0.11574554989003642	-0.06181046539824488	0.0489599234548856	-0.0064252709716796415	0.8189330812070837	0.028015737897334966	-0.22934505581203535	-0.09017919787661435	0.01875641469366439	-0.03571139159147498	0.1970380217863412	0.02755169139562253	-1.2961596832181737	-0.1031229714063529
Scardovia	-0.9639026376619061	-0.6588925216392879	-0.811397579650597	1.8497959155112201e-19	0.07714230811137848	-10.51819163200428	-0.05148504934797453	0.10610114086485438	0.027308045758439925	0.49436573704041276	0.039856259844820593	0.6851632808688812	-0.10468607184964399	0.0644170533113024	-0.020134509269170785	0.6385307219355129	0.04276909092023482	-0.4707724395340091	-0.017478254522031902	0.17744356338307044	0.07998265443051927	0.10695235932432262	0.04929908270108118	1.622396402697472	-0.05337101022806846	0.08934148686134415	0.017985238316637838	0.6190611517936837	0.03609444685106537	0.49828269680511755	-0.068298303562464	0.0681437426864605	-7.728043800174499e-5	0.9982163376626237	0.03450854190783944	-0.0022394582248109673	-0.11134187284016021	0.03167636450091253	-0.03983275416962384	0.27268116605295517	0.03617177382304642	-1.1012109708660422	-0.14654938416416063	-0.005900069353788603	-0.07622472675897461	0.033846775480095855	0.03557263254164134	-2.142791278372381	-0.1682786761721394
Asaccharospora	-0.9779036048293848	-0.7465573917730972	-0.862230498301241	2.462636144558087e-30	0.05851143916375983	-14.736101361104101	-0.031522934082433174	0.0880041452522152	0.028240605584891013	0.35180949137997963	0.030230455638405346	0.9341773052541626	-0.06383585893178953	0.06442666603661942	2.9540355241494643e-4	0.9927472694900614	0.0324398001918161	0.009106207518795715	-0.016841602575538774	0.13100406563517955	0.057081231529820385	0.12911711426949862	0.03739271417869338	1.5265335181885689	-0.07363098163176954	0.03461459457395132	-0.019508193528909104	0.47728840797908356	0.027377169322266665	-0.7125716066285389	-0.06468054523758301	0.03880897541490182	-0.012935784911340599	0.6219217379136808	0.02617428101263644	-0.4942173924508356	-0.04647954383451727	0.06199793238266159	0.007759194274072161	0.7777352973800636	0.027435820826578076	0.28281254361289415	-0.10698282330297866	-3.021440696109462e-4	-0.053642483686294803	0.0487336501866647	0.02698137994328463	-1.9881297323951672	-0.12409426754334349
Prevotella_9	2.0225789948794475	4.658330928556534	3.340454961717991	1.5967635221368531e-6	0.6666270300287405	5.01098037019887	-1.0481312626603811	0.31365342497754656	-0.36723891884141724	0.2881298570066601	0.34441878625209993	-1.0662569334200427	-1.1103080898879512	0.35100045602516466	-0.3796538169313933	0.3060714265626669	0.36959008299338053	-1.0272294479778912	-0.5300942412326701	1.154327131929681	0.31211644534850547	0.4649973830171271	0.42601915717525113	0.7326347655772447	-0.8172642318843866	0.41598909449188026	-0.20063756869625313	0.5211049523418629	0.31191099273456735	-0.643252637354123	0.34812527168874174	1.527192352889396	0.9376588122890689	0.0020302995957870757	0.2982063586875254	3.1443287004875433	0.10505989468897647	1.3409552824828272	0.7230075885859019	0.022167277241570138	0.3125792155416736	2.3130379521011664	-0.7530549584044791	0.4623693308486184	-0.14534281377793032	0.6370793314444716	0.3074017223765221	-0.4728106682496289	-2.1410352093002736
Parabacteroides	2.705676419999034	3.8285564427244854	3.2671164313617598	5.1612885446973e-22	0.28399568451944385	11.504105905306725	-0.3370707779850326	0.2430751763684185	-0.04699780080830704	0.7492123358044629	0.14672889720478946	-0.3203036464092838	-0.12996684128523672	0.49257815328664	0.18130565600070164	0.2514772905237529	0.15745234423929363	1.1514954374077537	-0.5121040799621985	0.20549118596903676	-0.15330644699658086	0.39970937028274045	0.18149219385113416	-0.8446999495875168	-0.02840596357891509	0.49698320732675483	0.23428862187391988	0.08003981169305459	0.1328799642087326	1.7631598809425546	-0.4045107282484609	0.09779408049217195	-0.1533583238781445	0.22939514335566613	0.1270415316940619	-1.2071510932933176	-0.449056410515516	0.07745832837199346	-0.18579904107176126	0.1651317347676708	0.1331646397243766	-1.3952580914597679	-0.0854691042556216	0.43232456065639113	0.17342772820038477	0.18754906075762395	0.1309589300107027	1.324290968063127	-0.5845665863147267
Prevotella_7	-0.8058733711023922	0.7294212135821805	-0.038226078760105836	0.9217194780280422	0.38830242563064865	-0.09844408954701275	-0.6093502278550427	0.1838733793150488	-0.21273842426999692	0.29077326186610186	0.2006199030493684	-1.0604053787108372	-0.5745078149949243	0.27668727223157946	-0.14891027138167245	0.4902637512570249	0.21528188814842253	-0.6916990215127096	-0.21153172211992877	0.7696239699240167	0.279046123902044	0.2627114162842407	0.24815116196104828	1.1245005733474873	-0.20822365884290575	0.5101319380315932	0.1509541395943437	0.4074581753666858	0.18168449463334008	0.8308586811383453	-0.13838462572609225	0.5484081189241273	0.20501174659901752	0.23988739125550446	0.173701706052719	1.1802517733291338	-0.10367738051163472	0.616217186147916	0.2562699028181406	0.1614780420927664	0.18207372658040036	1.4075062208658458	-0.49020904953540745	0.21776134234479774	-0.13622385359530484	0.44805825165237567	0.1790578975423432	-0.7607810404625741	-0.535639796873404
Prevotellaceae NK3B31 group	-1.1728837610320022	-0.2868727256176118	-0.729878243324807	0.0014100128972144481	0.22408744068983577	-3.2571135672661242	-0.10080784679804489	0.35695763776419115	0.12807489548307313	0.27051394920566285	0.11577677000796861	1.1062227377241398	-0.2742338795625371	0.21698666410149292	-0.028623607730522072	0.8181202589568134	0.12423813027617554	-0.23039309805204838	-0.18196143274751247	0.3842587436814822	0.10114865546698486	0.4811598073576696	0.14320682828016604	0.706311679978697	-0.38904465567818125	0.025514864385038832	-0.1817648956465712	0.08517797710051363	0.104849237934294	-1.733583373877052	-0.17543438874469297	0.220910362857261	0.022737987056284006	0.8208844548055928	0.10024240948171832	0.2268300131036938	-0.22605305930374975	0.1893945927351362	-0.01832923328430676	0.8617687889633284	0.10507386179727862	-0.17444141645492922	-0.2601278005060712	0.14843846828030982	-0.05584466611288068	0.5897520035455146	0.10333344153181487	-0.5404316868289625	-0.5178609247795399
Phocaeicola	-1.0881152081247536	-0.5998964476104933	-0.8440058278676235	2.2763753779079875e-10	0.12347892765154551	-6.835221554963508	-0.1000620114104885	0.1521805550431649	0.026059271816338204	0.6835446363503772	0.06379648660154484	0.40847503059372514	-0.11828647124618466	0.1523908401877838	0.017052184470799567	0.8036565242475652	0.06845895090197708	0.2490862662388112	-0.1242502052158811	0.1877541622974851	0.031751978540801994	0.6880169040123836	0.07891127469695805	0.40237568918685834	-0.1815915635433421	0.046843215432058286	-0.0673741740556419	0.24552421864454924	0.057775087373719156	-1.1661457752513793	-0.16545832890720588	0.052939564153952595	-0.05625938237662664	0.31017693555335063	0.05523658617326131	-1.0185166440257027	-0.1348065889453731	0.09411757749248692	-0.020344505726443092	0.7258277550663439	0.05789886188620814	-0.351380062814141	-0.19961547909285815	0.025516837957267988	-0.08704932056779507	0.1285556606599078	0.05693983791154489	-1.5287946675054604	-0.20111366366528055
Prevotella	-0.21476854373979104	1.4580524330836233	0.6216419446719161	0.14397728526682674	0.423085217277579	1.4693067006027476	0.06252669123707938	0.9268045325207324	0.49466561187890584	0.025164907429111306	0.21859074182705635	2.262976042554781	-0.4326855047000618	0.49475670182219494	0.031035598561066594	0.894927188941454	0.2345660969675222	0.1323106747407054	-0.9371465457738336	0.13189768818209602	-0.4026244287958688	0.13869238066294193	0.27037968692948344	-1.4891075338099475	-0.43757347339803415	0.345129939521938	-0.04622176693804807	0.8157184735294492	0.19795916485216683	-0.23349142219591523	-0.2604157563631661	0.48789751292192857	0.11374087827938124	0.548823045454488	0.18926130561106694	0.6009727023289134	-0.5780793018887199	0.2063009364202122	-0.18588918273425387	0.35035020542608564	0.19838326285419683	-0.9370204928571743	-0.33789227342177675	0.4334956636694085	0.04780169512381587	0.8068013106056608	0.19509728625550282	0.24501465930804356	-1.466145891021588
Prevotellaceae UCG-004	-0.898366722088428	-0.6326297627853527	-0.7654982424368904	1.0224271257427212e-21	0.06720945081578386	-11.389741072800378	-0.05486778388575561	0.08242758048244733	0.013779898298345859	0.692087933429109	0.03472436074733497	0.3968366300135112	-0.060040988105143044	0.0872883886214471	0.013623700258152025	0.7151982046231901	0.03726213517605812	0.365617809977395	-0.030231870832850782	0.13959177917385443	0.054679954170501824	0.205088905136464	0.042951324055247646	1.2730679524609723	-0.09517072636550476	0.029166084247941357	-0.0330023210587817	0.2957613746453344	0.0314469194628853	-1.0494611752903853	-0.09596065726356715	0.022913086873463627	-0.03652378519505176	0.2264657165067978	0.03006521592186136	-1.2148186558837974	-0.07512945677175555	0.04947372692423678	-0.012827864923759381	0.6845891473343808	0.031514289800218094	-0.4070491515144538	-0.11480286931101423	0.007736414740133937	-0.053533227285440146	0.08630217834428376	0.030992294056635197	-1.7273076716300426	-0.24329498911061634
Prevotellaceae UCG-003	-1.0630414785647395	-0.2793164295443239	-0.6711789540545317	9.188287967993594e-4	0.19821755420615228	-3.3860722212145	0.007319824003299419	0.41223834362489575	0.2097790838140976	0.042375382029686895	0.10241086298375789	2.048406562567177	-0.3301118916412359	0.10439945107908338	-0.11285622028107625	0.3062061993189856	0.10989539729080336	-1.0269421928785427	-0.22081860245886709	0.28003400297241143	0.02960770025677218	0.8155328133048967	0.12667424448211165	0.2337310191019394	-0.2754130979094318	0.09128739135870685	-0.09206285327536247	0.322582751967319	0.09274486530675684	-0.9926463634494633	-0.14191521184734812	0.2086733219996883	0.0333790550761701	0.7071542671825457	0.08866987446520949	0.37644188939578016	-0.27302625701199573	0.0944598333924085	-0.08928321180979361	0.33838891964497	0.0929435573557181	-0.9606175441304077	-0.2837039710228308	0.07769516085472465	-0.10300440508405308	0.261693527761037	0.09140406077684225	-1.1269127893073854	-0.41481259527903835
Butyricimonas	0.31726874704726027	1.4574037741505141	0.8873362605988871	0.0025112202936958183	0.2883597721160563	3.077184636703626	-0.18027138046914323	0.40878952541923297	0.11425907247504488	0.44440915328486363	0.14898364189022215	0.7669236100379135	-0.4205679889016392	0.21154349219534624	-0.1045122483531465	0.5143536703968115	0.15987187333782543	-0.6537250497609517	-0.4567044497958372	0.27191791538423865	-0.09239326720579927	0.6168917411292734	0.18428113704725335	-0.5013712672182383	-0.3252956016592282	0.2081670875748053	-0.05856425704221146	0.6649080086898796	0.13492189595365645	-0.43406043643447884	-0.21538238992812922	0.29464120576961206	0.039629407920741405	0.7591295025594933	0.12899374576963438	0.30721960730959963	-0.30292414174222604	0.23168141178319138	-0.035621364979517324	0.7925881329072558	0.13521094600368458	-0.2634503051146955	-0.062480465751112546	0.46326999933013757	0.2003947667895125	0.13403445516887721	0.13297134172425537	1.5070523030825251	-0.4613370494532253
Chryseobacterium	-0.9871209568999366	-0.7923714692578296	-0.8897462130788831	1.645907359132231e-38	0.049255497411457766	-18.063896617393844	-0.001660410189366926	0.09895864534761144	0.048649117579122256	0.05794533769335127	0.025448290979089672	1.9116850565366537	-0.03213766267508006	0.07583497578433168	0.02184865655462581	0.4250111950455503	0.02730813866847864	0.8000785707099611	-0.03888921992395089	0.08556869859463268	0.02333973933534089	0.45964015609462106	0.03147754973657808	0.7414725583999078	-0.03609294641586415	0.055029230286720215	0.00946814193542803	0.681820775168561	0.023046366863612392	0.4108301317713186	-0.07197924121730909	0.01513924175736129	-0.028419999729973902	0.1992182345284926	0.02203376380909786	-1.2898386302134695	-0.06588691364242605	0.02543047874067027	-0.020228217450877887	0.38260559658048976	0.023095740269224643	-0.8758419178203278	-0.08361212743169248	0.006192703810370737	-0.03870971181066087	0.09053076308984637	0.02271318752277665	-1.7042835476897729	-0.08896049626081041
Muribaculum	-0.9685711777634032	-0.7849756359839615	-0.8767734068736823	1.959016312374955e-40	0.04643447252344542	-18.88195039646433	-0.013467746828022008	0.08138852333888952	0.03396038825543376	0.15910944468448981	0.023990783371163407	1.4155597893586784	-0.030052145995452927	0.0717365431318888	0.02084219856821794	0.41953946732786573	0.025744111445577214	0.8095909082851095	-0.02452352971262136	0.09280627308076267	0.03414137168407065	0.2518771635662986	0.029674726582063	1.150520177149923	-0.047582655101465615	0.0383206538231628	-0.004631000639151412	0.8315173736744573	0.0217264253765249	-0.21315060157825796	-0.06524564057851842	0.016883279370842705	-0.024181180603837858	0.24633568961060268	0.02077181744069936	-1.1641340808464042	-0.05768977290618428	0.028397571052689252	-0.014646100926747514	0.5022559309451164	0.021772971004257364	-0.6726735145095126	-0.08926948086071473	-0.004608068674626334	-0.046938774767670534	0.03001009244990599	0.021412328316085548	-2.192137822415547	-0.10055581027850116
CAG-873	-1.020629336866001	-0.2549705071904558	-0.6377999220282284	0.0012506453619405653	0.19364829638190892	-3.29359944778638	-0.13024569374724054	0.26533875290906345	0.06754652958091145	0.5007007176297178	0.10005011527475641	0.6751269540811222	-0.16151905474452502	0.2629760492001789	0.050728497227826935	0.637301149469464	0.10736211810707831	0.4724990352484713	-0.22443208037608658	0.26487500530884595	0.02022146246637969	0.8704372912422393	0.12375418381922995	0.16340023296438655	-0.234622589158743	0.12362481891558934	-0.055498885121576844	0.5411779942002748	0.09060693558020722	-0.6125235862595533	-0.09870935785229167	0.24379750327011557	0.07254407270891196	0.4037618877817001	0.08662588033311834	0.8374411022427127	-0.1589454625201618	0.20006943722403195	0.02056198735193506	0.8211786267957526	0.09080104743341857	0.2264509929471077	-0.07677920778231259	0.276289048368218	0.09975492029295269	0.26584576515705255	0.08929703891621614	1.1171134172382666	-0.5077361663787641
Akkermansia	1.863857657747305	3.9684482948013473	2.916152976274326	1.9156027923341373e-7	0.5322871958774834	5.478533015371531	-0.6404392563086679	0.4469162215219206	-0.09676151739337364	0.7254789656966912	0.27501091567462044	-0.35184609729403316	-0.42666355557154545	0.7401595601703412	0.15674800229939787	0.5961493413875835	0.29510964908247317	0.531151735589615	-0.7442113600285527	0.6007624994293108	-0.07172443029962099	0.8333082578708546	0.3401670384609618	-0.2108506180496739	0.018839668863472547	1.003565648059216	0.5112026584613444	0.041963043156360805	0.24905414903276127	2.05257635918404	-0.46135422606167326	0.4801052139743652	0.009375493956345973	0.968647570559278	0.23811129658480015	0.03937441898312883	-0.3275730686388204	0.6592625391797549	0.16584473527046723	0.5074717229941448	0.24958771042195463	0.6644747651640741	-0.1844805852038086	0.7860092953220712	0.3007643550591313	0.2224896510715414	0.2454535946504496	1.225341007889698	-1.3258292769180864
Trueperella	-0.9685711777634032	-0.7849756359839615	-0.8767734068736823	1.959016312374955e-40	0.04643447252344542	-18.88195039646433	-0.013467746828022008	0.08138852333888952	0.03396038825543376	0.15910944468448981	0.023990783371163407	1.4155597893586784	-0.030052145995452927	0.0717365431318888	0.02084219856821794	0.41953946732786573	0.025744111445577214	0.8095909082851095	-0.02452352971262136	0.09280627308076267	0.03414137168407065	0.2518771635662986	0.029674726582063	1.150520177149923	-0.047582655101465615	0.0383206538231628	-0.004631000639151412	0.8315173736744573	0.0217264253765249	-0.21315060157825796	-0.06524564057851842	0.016883279370842705	-0.024181180603837858	0.24633568961060268	0.02077181744069936	-1.1641340808464042	-0.05768977290618428	0.028397571052689252	-0.014646100926747514	0.5022559309451164	0.021772971004257364	-0.6726735145095126	-0.08926948086071473	-0.004608068674626334	-0.046938774767670534	0.03001009244990599	0.021412328316085548	-2.192137822415547	-0.10055581027850116
Cloacibacillus	-0.41433077217670194	0.38497646534055	-0.014677153418075947	0.9422255730724075	0.20215855787431716	-0.07260218697840531	-0.04722137019673531	0.3657478257513227	0.15926322777729368	0.12954309004232664	0.10444701759324906	1.52482312513237	-0.06470566877003783	0.3784447210941033	0.15686952616203276	0.1638244431297874	0.11208036100691832	1.3996165318592235	-0.3749462168615229	0.13586444684123306	-0.11954088501014491	0.3563957209071419	0.12919280881494977	-0.9252905491153934	-0.0457382236577033	0.3282530829102017	0.1412574296262492	0.13757113572282942	0.09458883848986477	1.4933837002489991	-0.12460512090633583	0.23295388890808513	0.05417438400087465	0.5500964126252983	0.09043282781171115	0.599056618174877	-0.13419701198491857	0.2405955152085154	0.053199251611798413	0.5755357238531025	0.09479148097650007	0.5612239735444912	-0.3442327060504149	0.024351840409139597	-0.15994043282063763	0.08841241135059039	0.09322137579845763	-1.7157055605618288	-0.9129773138644237
Synergistes	-0.9326018158173751	-0.7009273064433313	-0.8167645611303532	2.6268164830229495e-28	0.058594470953086786	-13.939276997385804	-0.03751827586508155	0.08217842068308986	0.02233007240900416	0.46197435912096807	0.030273354751120737	0.737614730596631	-0.07963348095175563	0.04881105743324208	-0.01541121175925677	0.6359500602475385	0.03248583451764762	-0.47439790259612313	-0.016618161507477074	0.13143730995797603	0.057409574225249484	0.12748237213580166	0.03744577703290483	1.5331388149537346	-0.09304060313579096	0.015358581048259268	-0.03884101104376585	0.158768419148489	0.027416019423854028	-1.416726857509125	-0.06300709191971937	0.040629287538482314	-0.01118890219061853	0.6701242232136665	0.026211424132304772	-0.4268712044847862	-0.05444421444713377	0.05418719883057054	-1.28507808281612e-4	0.996274675152484	0.027474754158716926	-0.004677305119428713	-0.06272417628094913	0.04410789023343501	-0.009308143023757062	0.7309872671554549	0.02701966839229938	-0.34449508737901047	-0.20603340995044817
Paracoccus	-0.9905669506721011	-0.7924840008810705	-0.8915254757765858	7.173314040719091e-38	0.050098587363762236	-17.79542144179203	-5.069344764283903e-4	0.10183438393863953	0.050663724731105565	0.05228178998329855	0.025883880904180954	1.9573465400592995	-0.0329236895329543	0.07689708063546251	0.021986695551254105	0.4299328161639804	0.027775562987336	0.7915841547938641	-0.04143585142326085	0.08515237185524045	0.021858260215989803	0.49590268393000814	0.032016340476713805	0.6827220066543146	-0.03493905699244915	0.057742827674675826	0.011401885341113343	0.6274309272907701	0.023440843853206536	0.4864110444365956	-0.07330619812645067	0.015303462920027492	-0.02900136760321159	0.19775553732004963	0.022410908409297936	-1.2940737195275571	-0.06743404383978342	0.025446397949670574	-0.020993822945056424	0.3730084716869292	0.023491062366966513	-0.8936940618989738	-0.0832520642984094	0.008089926344483835	-0.03758106897696278	0.10602342760976279	0.0231019615925073	-1.6267479636513424	-0.0883338186830534
Murdochiella	-0.9685711777634032	-0.7849756359839615	-0.8767734068736823	1.959016312374955e-40	0.04643447252344542	-18.88195039646433	-0.013467746828022008	0.08138852333888952	0.03396038825543376	0.15910944468448981	0.023990783371163407	1.4155597893586784	-0.030052145995452927	0.0717365431318888	0.02084219856821794	0.41953946732786573	0.025744111445577214	0.8095909082851095	-0.02452352971262136	0.09280627308076267	0.03414137168407065	0.2518771635662986	0.029674726582063	1.150520177149923	-0.047582655101465615	0.0383206538231628	-0.004631000639151412	0.8315173736744573	0.0217264253765249	-0.21315060157825796	-0.06524564057851842	0.016883279370842705	-0.024181180603837858	0.24633568961060268	0.02077181744069936	-1.1641340808464042	-0.05768977290618428	0.028397571052689252	-0.014646100926747514	0.5022559309451164	0.021772971004257364	-0.6726735145095126	-0.08926948086071473	-0.004608068674626334	-0.046938774767670534	0.03001009244990599	0.021412328316085548	-2.192137822415547	-0.10055581027850116
Mucispirillum	-0.9878302790621709	-0.7877917465613498	-0.8878110128117603	2.8064500066046656e-37	0.05059318789014204	-17.548034623545597	-0.023501746825655073	0.07984994079585299	0.02817409698509896	0.2829459758515945	0.026139420666749597	1.0778393807685858	-0.03996428892438013	0.07094069166973871	0.01548820137267929	0.5817071523909737	0.02804977846519534	0.5521684027521758	-0.02577840709446287	0.10205956403446027	0.0381405784699987	0.24013043638161674	0.03233242321847973	1.1796387240223707	-0.06328407049229165	0.030312820193054722	-0.016485625149618467	0.4873179257108733	0.023672264624103743	-0.6964109860799864	-0.045373920889858955	0.04411054296648099	-6.316889616889861e-4	0.977772505089171	0.02263216109683192	-0.02791111988759265	-0.0671578763518541	0.026639531719820506	-0.0202591723160168	0.3945594160366781	0.023722978922368767	-0.8539893907216732	-0.10061285788756945	-0.008369089389653639	-0.054490973638611544	0.020919072168840105	0.023330036733251194	-2.3356574300180224	-0.09610619858093139
Victivallis	-0.48672733010145885	0.34006209247663166	-0.0733326188124136	0.7263440057432771	0.20910927549372857	-0.35069041600028367	-0.382067084231028	0.04510102714624917	-0.16848302854238942	0.12112526032449504	0.10803816769401162	-1.5594769157837927	-0.2075754103585235	0.2508115999844436	0.02161809481296003	0.8523449749139229	0.11593396457548508	0.18646903771572826	-0.27967445316217227	0.24869916072045867	-0.015487646220856788	0.9079003988310452	0.13363478120520395	-0.11589532366633362	-0.1646347309354726	0.22221533358659418	0.02879030132556079	0.7689951294097515	0.09784103969867983	0.2942558809087273	-0.1912499369480252	0.17860284729587853	-0.006323544826073334	0.9461990003605231	0.09354213496275862	-0.06760103164836777	-0.18690749019284358	0.20077134292688575	0.006931926367021072	0.9437387609810063	0.09805064954161756	0.07069740383595133	0.002658745023162823	0.38391615148062025	0.19328744825189154	0.0469310012650698	0.09642656021449876	2.0045042343305397	-0.7382769930650352
[truncated: 14 more columns]
